# Supplementary material for: ﻿Zhangixalusthaoae sp. nov., a new green treefrog species from Vietnam (Anura, Rhacophoridae)
Source: Zookeys. 2024 Apr 8;1197:93–113. doi: 10.3897/zookeys.1197.104851 (PMC11019256; doi:10.3897/zookeys.1197.104851)
Supplement: XML Treatment for Zhangixalus thaoae [file zookeys.1197.104851-treatment1.xml]

<!DOCTYPE tp:taxon-treatment
  PUBLIC "-//TaxonX//DTD Taxonomic Treatment Publishing DTD v0 20100105//EN" "tax-treatment-NSO.dtd">
<tp:taxon-treatment xmlns:tp="http://www.plazi.org/taxpub"><tp:treatment-meta><kwd-group><label>Taxon classification</label><kwd>
                <named-content content-type="kingdom">Animalia</named-content>
              </kwd><kwd>
                <named-content content-type="order">Anura</named-content>
              </kwd><kwd>
                <named-content content-type="family">Rhacophoridae</named-content>
              </kwd></kwd-group><mixed-citation publication-type="journal"><person-group><name><surname>Nguyen</surname><given-names>Tao Thien</given-names></name><name><surname>Nguyen</surname><given-names>Huy Hoang</given-names></name><name><surname>Ninh</surname><given-names>Hoa Thi</given-names></name><name><surname>Le</surname><given-names>Linh Tu Hoang</given-names></name><name><surname>Bui</surname><given-names>Hai Tuan</given-names></name><name><surname>Orlov</surname><given-names>Nikolai</given-names></name><name><surname>Hoang</surname><given-names>Chung Van</given-names></name><name><surname>Ziegler</surname><given-names>Thomas</given-names></name></person-group><article-title>﻿<italic><tp:taxon-name><tp:taxon-name-part taxon-name-part-type="genus" reg="Zhangixalus">Zhangixalus</tp:taxon-name-part><tp:taxon-name-part taxon-name-part-type="species" reg="thaoae">thaoae</tp:taxon-name-part></tp:taxon-name></italic> sp. nov., a new green treefrog species from Vietnam (<tp:taxon-name><tp:taxon-name-part taxon-name-part-type="order">Anura</tp:taxon-name-part></tp:taxon-name>, <tp:taxon-name><tp:taxon-name-part taxon-name-part-type="family">Rhacophoridae</tp:taxon-name-part></tp:taxon-name>)</article-title><source>Zookeys</source><day>08</day><month>04</month><year>2024</year><volume>1197</volume><fpage>93</fpage><lpage>113</lpage><pub-id pub-id-type="doi">10.3897/zookeys.1197.104851</pub-id></mixed-citation></tp:treatment-meta><tp:nomenclature><label>﻿</label><tp:taxon-name>
              <object-id xmlns:xlink="http://www.w3.org/1999/xlink" content-type="arpha" xlink:type="simple">69706455-064C-5527-8D62-BEC5AD7D25A2</object-id>
              <tp:taxon-name-part taxon-name-part-type="genus" reg="Zhangixalus">Zhangixalus</tp:taxon-name-part>
              <tp:taxon-name-part taxon-name-part-type="species" reg="thaoae">thaoae</tp:taxon-name-part>
              <object-id xmlns:xlink="http://www.w3.org/1999/xlink" content-type="zoobank" xlink:type="simple">https://zoobank.org/DB9E5E8E-3E66-4AB1-B837-8FB8D485E982</object-id>
            </tp:taxon-name><tp:taxon-status xmlns:xlink="http://www.w3.org/1999/xlink" xlink:type="simple">sp. nov.</tp:taxon-status><xref ref-type="fig" rid="F2">Fig. 2</xref></tp:nomenclature><tp:treatment-sec sec-type="material" id="SECID0EXECI"><title>Material examined.</title><p><bold><italic>Holotype</italic></bold>: Vietnam • ♂; Y Ty Commune, Bat Xat District, Lao Cai Province, Northwestern Vietnam; <named-content xmlns:xlink="http://www.w3.org/1999/xlink" content-type="dwc:verbatimCoordinates" xlink:type="simple"><named-content content-type="geo-json" specific-use="{&#34;type&#34;:&#34;Point&#34;,&#34;coordinates&#34;:[103.623194,22.621556]}" id="NCID0EFFCI" xlink:type="simple">22°37'17.6"N, 103°37'23.5"E</named-content></named-content>; 1883 m a.s.l.; 01 May 2019; C. V. Hoang and A. M. Luong leg.; IEBR A 5136; GenBank: <ext-link xmlns:xlink="http://www.w3.org/1999/xlink" xlink:href="LC762092.1" ext-link-type="gen" xlink:type="simple">LC762092.1</ext-link>. <bold><italic>Paratypes</italic></bold>: Vietnam • 2 ♂; same locality as for holotype; same geo-coordinates; same altitude; same collection date; same collectors; IEBR A 5137, 5138; GenBank: <ext-link xmlns:xlink="http://www.w3.org/1999/xlink" xlink:href="LC762093.1" ext-link-type="gen" xlink:type="simple">LC762093.1</ext-link>, <ext-link xmlns:xlink="http://www.w3.org/1999/xlink" xlink:href="LC762094.1" ext-link-type="gen" xlink:type="simple">LC762094.1</ext-link>.</p></tp:treatment-sec><tp:treatment-sec sec-type="diagnosis" id="SECID0E3FCI"><title>Diagnosis.</title><p>The new species is placed in the genus <italic><tp:taxon-name><tp:taxon-name-part taxon-name-part-type="genus" reg="Zhangixalus">Zhangixalus</tp:taxon-name-part></tp:taxon-name></italic> based on some morphological characters: dorsum green and smooth; body size medium (<abbrev xmlns:xlink="http://www.w3.org/1999/xlink" xlink:title="snout–vent length" id="ABBRID0EJGCI" xlink:type="simple">SVL</abbrev> 30.1–32.2 in males); fingers webbed; tips of digits expanded into large disks, bearing circum-marginal grooves; absence of dermal folds along limbs; absence of supracloacal fold and tarsal projection (Fig. <xref ref-type="fig" rid="F2">2</xref>).</p><fig id="F2" position="float" orientation="portrait"><object-id xmlns:xlink="http://www.w3.org/1999/xlink" content-type="doi" xlink:type="simple">10.3897/zookeys.1197.104851.figure2</object-id><object-id xmlns:xlink="http://www.w3.org/1999/xlink" content-type="arpha" xlink:type="simple">F25BB097-83D8-527D-9E34-FFFCFAD65D1A</object-id><label>Figure 2.</label><caption><p>Adult male holotype (IEBR A 5136) of <italic><tp:taxon-name><tp:taxon-name-part taxon-name-part-type="genus" reg="Zhangixalus">Zhangixalus</tp:taxon-name-part><tp:taxon-name-part taxon-name-part-type="species" reg="thaoae">thaoae</tp:taxon-name-part></tp:taxon-name></italic> sp. nov., in life, from Y Ty Commune, Bat Xat District, Lao Cai Province, northwestern Vietnam.</p></caption><graphic xmlns:xlink="http://www.w3.org/1999/xlink" xlink:href="zookeys-1197-093_article-104851__-g002.jpg" position="float" orientation="portrait" xlink:type="simple" id="oo_1021507.jpg"><uri content-type="original_file" xlink:type="simple">https://binary.pensoft.net/fig/1021507</uri></graphic></fig><p>The new species is distinguished from its congeners by a combination of the following characteristics: 1) dorsal surface of head and body green without spots; 2) axilla and groin cream with a black blotch; 3) ventrum cream-colored without spots; 4) chin cream, with grey marbling; anterior part of thigh and ventral surface of tibia orange, without blotch; posterior parts of thigh orange with a large, black blotch; 5) ventral side of webbing orange, with some grey; 6) iris red-bronze, pupils black. 7) finger webbing formula I1¼-1¼II1-2III1-1IV, and toe webbing formula I½-½II0-1½III¼ -1¾IV1¾-½V.</p></tp:treatment-sec><tp:treatment-sec sec-type="description" id="SECID0EKHCI"><title>Description of the holotype</title><p><bold>(male).</bold> Size medium (<abbrev xmlns:xlink="http://www.w3.org/1999/xlink" xlink:title="snout–vent length" id="ABBRID0ESHCI" xlink:type="simple">SVL</abbrev> 32.2 mm), body robust; head slightly compressed, head length nearly equal to the width (<abbrev xmlns:xlink="http://www.w3.org/1999/xlink" xlink:title="head width (across angle of jaws)" id="ABBRID0EWHCI" xlink:type="simple">HW</abbrev> 12.1 mm, <abbrev xmlns:xlink="http://www.w3.org/1999/xlink" xlink:title="head length (from back of mandible to tip of snout)" id="ABBRID0E1HCI" xlink:type="simple">HL</abbrev> 11.7 mm), convex above; snout round, slightly protruding beyond lower jaw in lateral view, and longer than the horizontal diameter of eye (<abbrev xmlns:xlink="http://www.w3.org/1999/xlink" xlink:title="snout length (from anterior corner of eye to tip of snout)" id="ABBRID0E5HCI" xlink:type="simple">SNL</abbrev> 5.4 mm, <abbrev xmlns:xlink="http://www.w3.org/1999/xlink" xlink:title="eye diameter" id="ABBRID0ECICI" xlink:type="simple">ED</abbrev> 4.2 mm); canthus rostralis round, loreal region oblique, concave; interorbital distance wider than internarial distance and upper eyelid (<abbrev xmlns:xlink="http://www.w3.org/1999/xlink" xlink:title="interorbital distance (minimal distance between orbits)" id="ABBRID0EGICI" xlink:type="simple">IOD</abbrev> 4.3 mm, <abbrev xmlns:xlink="http://www.w3.org/1999/xlink" xlink:title="internarial distance" id="ABBRID0EKICI" xlink:type="simple">IND</abbrev> 3.1 mm, <abbrev xmlns:xlink="http://www.w3.org/1999/xlink" xlink:title="maximum width of upper eyelid" id="ABBRID0EOICI" xlink:type="simple">UEW</abbrev> 3.0 mm); distance between anterior corners of eyes about 69.30% of the distance between posterior corners of eyes; nostrils round, without lateral flap of skin, closer to tip of snout than to eye; pupil oval, horizontal; tympanum distinct, round, about half the size of eye diameter, and twice greater than distance between tympanum and eye (<abbrev xmlns:xlink="http://www.w3.org/1999/xlink" xlink:title="maximal tympanum diameter" id="ABBRID0ESICI" xlink:type="simple">TYD</abbrev> 2.1, TYE 1.0); pineal ocellus and spinules on upper eyelid absent; vomerine teeth well developed, in two oblique ridges; choanae round; tongue deeply notched posteriorly; supratympanic fold weakly.</p><p><bold><italic>Forelimbs</italic></bold> robust, upper arm short, nearly one-half of hand length (<abbrev xmlns:xlink="http://www.w3.org/1999/xlink" xlink:title="upper arm length (from axilla to elbow)" id="ABBRID0E4ICI" xlink:type="simple">Ua</abbrev> 6.2 mm, <abbrev xmlns:xlink="http://www.w3.org/1999/xlink" xlink:title="lower arm and hand length (from elbow to tip of third finger)" id="ABBRID0EBJCI" xlink:type="simple">Fa</abbrev> 14.6 mm), dermal fringe along the outer edge of forearm absent; relative finger lengths I&lt;II&lt;V&lt;III; tips of fingers with enlarged discs with distinct circum-marginal grooves; disc of finger III approximately 1.5 times of the width of finger III (fd3/fw3 1.5), greater than tympanum diameter (fd3/<abbrev xmlns:xlink="http://www.w3.org/1999/xlink" xlink:title="maximal tympanum diameter" id="ABBRID0EFJCI" xlink:type="simple">TYD</abbrev> 1.27); webbing formula I1¼-1¼II1-2III1-1IV, subarticular tubercles distinct, blunt, round, formula 1, 1, 2, 2; nuptial pads prominent, oval, smooth.</p><p><bold><italic>Hindlimbs</italic></bold> long and thin, heels overlapping when held at right angles to the body; tibia length about four times greater than tibia width (<abbrev xmlns:xlink="http://www.w3.org/1999/xlink" xlink:title="tibia length from knee to tarsus" id="ABBRID0EQJCI" xlink:type="simple">TbL</abbrev> 13.9 mm, <abbrev xmlns:xlink="http://www.w3.org/1999/xlink" xlink:title="maximal tibia width" id="ABBRID0EUJCI" xlink:type="simple">TbW</abbrev> 3.1 mm), longer than thigh length (<abbrev xmlns:xlink="http://www.w3.org/1999/xlink" xlink:title="thigh length from vent to knee" id="ABBRID0EYJCI" xlink:type="simple">FeL</abbrev> 13.3 mm), shorter than foot length (<abbrev xmlns:xlink="http://www.w3.org/1999/xlink" xlink:title="foot length from tibiotarsal joint to tip of fourth toe" id="ABBRID0E3JCI" xlink:type="simple">FL</abbrev> 19.0 mm); relative toe lengths I&lt;II&lt;III&lt;V&lt;IV; tips of toes with enlarged discs with distinct circum-marginal grooves, discs slightly smaller than those of fingers; webbing formula I½-½II0-1½III¼-1¾IV1¾-½V; subarticular tubercles distinct, blunt, round, formula 1, 1, 2, 3, 2; inner metatarsal tubercle small (<abbrev xmlns:xlink="http://www.w3.org/1999/xlink" xlink:title="inner metatarsal tubercle length" id="ABBRID0EAKCI" xlink:type="simple">IML</abbrev> 1.6 mm); dermal ridge along the outer edge of tibia and tarsus absent; dermal projection at tibiotarsal articulation absent.</p><p><bold><italic>Skin texture</italic></bold>: dorsal surface of head and body smooth; supratympanic fold weakly developed, throat and chest smooth, belly rough; ventral surface of fore- and hindlimbs smooth.</p><p><bold><italic>Coloration in life</italic></bold>: iris red-bronze, pupil black; dorsal surface of head and body green without spots; dorsal surface of fore and hind limbs green, upper side of fingers II and II and toes I, II, and III yellow, all tip of fingers and toes yellow; axilla cream and groin cream with a black blotch; anterior part of thigh and ventral surface of tibia orange without spots; posterior parts of thigh orange with a large black blotch; lower jaw cream, with grey marbling, and throat region white; ventral side of webbing orange with some gray pattern, nuptial pads grey.</p><p><bold><italic>Coloration in preservative</italic></bold>: As in life, but with green dorsal surface fading to dark blue; and ventral side of body, limbs, and upper side of fingers I and II, upper side of toes I, II, and III fading to light yellow.</p></tp:treatment-sec><tp:treatment-sec sec-type="variation" id="SECID0EZKCI"><title>Variation.</title><p>Ground color of dorsum light green; ventral surface cream, without spots. The size of blotches in the axilla, groin, and posterior thigh region of the paratype is smaller than in the holotype (Fig. <xref ref-type="fig" rid="F3">3</xref>). For measurements of the type series, see Table <xref ref-type="table" rid="T3">3</xref>.</p><table-wrap id="T3" position="float" orientation="portrait"><label>Table 3.</label><caption><p>Measurements (in mm) of <italic><tp:taxon-name><tp:taxon-name-part taxon-name-part-type="genus" reg="Zhangixalus">Zhangixalus</tp:taxon-name-part><tp:taxon-name-part taxon-name-part-type="species" reg="thaoae">thaoae</tp:taxon-name-part></tp:taxon-name></italic> sp. nov.</p></caption><table id="TID0EY2AK" rules="all"><tbody><tr><th rowspan="1" colspan="1">Number</th><th rowspan="1" colspan="1">IEBR A 5136</th><th rowspan="1" colspan="1">IEBR A 5137</th><th rowspan="1" colspan="1">IEBR A 5138</th></tr><tr><td rowspan="1" colspan="1">
                      <bold>Sex</bold>
                    </td><td rowspan="1" colspan="1">Male (holotype)</td><td rowspan="1" colspan="1">Male</td><td rowspan="1" colspan="1">Male</td></tr><tr><td rowspan="1" colspan="1">
                      <bold>
                        <abbrev xmlns:xlink="http://www.w3.org/1999/xlink" xlink:title="snout–vent length" id="ABBRID0ECNCI" xlink:type="simple">SVL</abbrev>
                      </bold>
                    </td><td rowspan="1" colspan="1">32.2</td><td rowspan="1" colspan="1">32.0</td><td rowspan="1" colspan="1">30.1</td></tr><tr><td rowspan="1" colspan="1">
                      <bold>
                        <abbrev xmlns:xlink="http://www.w3.org/1999/xlink" xlink:title="head width (across angle of jaws)" id="ABBRID0EVNCI" xlink:type="simple">HW</abbrev>
                      </bold>
                    </td><td rowspan="1" colspan="1">12.1</td><td rowspan="1" colspan="1">11.7</td><td rowspan="1" colspan="1">12.8</td></tr><tr><td rowspan="1" colspan="1">
                      <bold>
                        <abbrev xmlns:xlink="http://www.w3.org/1999/xlink" xlink:title="head length (from back of mandible to tip of snout)" id="ABBRID0EIOCI" xlink:type="simple">HL</abbrev>
                      </bold>
                    </td><td rowspan="1" colspan="1">11.7</td><td rowspan="1" colspan="1">11.3</td><td rowspan="1" colspan="1">13.1</td></tr><tr><td rowspan="1" colspan="1">
                      <bold>
                        <abbrev xmlns:xlink="http://www.w3.org/1999/xlink" xlink:title="distance from jaw angle to nostril" id="ABBRID0E2OCI" xlink:type="simple">MND</abbrev>
                      </bold>
                    </td><td rowspan="1" colspan="1">9.5</td><td rowspan="1" colspan="1">9.8</td><td rowspan="1" colspan="1">10.8</td></tr><tr><td rowspan="1" colspan="1">
                      <bold>
                        <abbrev xmlns:xlink="http://www.w3.org/1999/xlink" xlink:title="distance from back of mandible to front of the eye" id="ABBRID0EOPCI" xlink:type="simple">MFED</abbrev>
                      </bold>
                    </td><td rowspan="1" colspan="1">7.5</td><td rowspan="1" colspan="1">7.2</td><td rowspan="1" colspan="1">10.6</td></tr><tr><td rowspan="1" colspan="1">
                      <bold>
                        <abbrev xmlns:xlink="http://www.w3.org/1999/xlink" xlink:title="distance from back of mandible to back of the eye" id="ABBRID0EBQCI" xlink:type="simple">MBED</abbrev>
                      </bold>
                    </td><td rowspan="1" colspan="1">3.8</td><td rowspan="1" colspan="1">4.5</td><td rowspan="1" colspan="1">4.1</td></tr><tr><td rowspan="1" colspan="1">
                      <bold>
                        <abbrev xmlns:xlink="http://www.w3.org/1999/xlink" xlink:title="snout length (from anterior corner of eye to tip of snout)" id="ABBRID0EUQCI" xlink:type="simple">SNL</abbrev>
                      </bold>
                    </td><td rowspan="1" colspan="1">5.4</td><td rowspan="1" colspan="1">5.1</td><td rowspan="1" colspan="1">5.4</td></tr><tr><td rowspan="1" colspan="1">
                      <bold>
                        <abbrev xmlns:xlink="http://www.w3.org/1999/xlink" xlink:title="eye diameter" id="ABBRID0EHRCI" xlink:type="simple">ED</abbrev>
                      </bold>
                    </td><td rowspan="1" colspan="1">4.2</td><td rowspan="1" colspan="1">3.4</td><td rowspan="1" colspan="1">3.9</td></tr><tr><td rowspan="1" colspan="1">
                      <bold>
                        <abbrev xmlns:xlink="http://www.w3.org/1999/xlink" xlink:title="maximum width of upper eyelid" id="ABBRID0E1RCI" xlink:type="simple">UEW</abbrev>
                      </bold>
                    </td><td rowspan="1" colspan="1">3.0</td><td rowspan="1" colspan="1">3.0</td><td rowspan="1" colspan="1">3.5</td></tr><tr><td rowspan="1" colspan="1">
                      <bold>
                        <abbrev xmlns:xlink="http://www.w3.org/1999/xlink" xlink:title="internarial distance" id="ABBRID0ENSCI" xlink:type="simple">IND</abbrev>
                      </bold>
                    </td><td rowspan="1" colspan="1">3.1</td><td rowspan="1" colspan="1">3.9</td><td rowspan="1" colspan="1">4.0</td></tr><tr><td rowspan="1" colspan="1">
                      <bold>
                        <abbrev xmlns:xlink="http://www.w3.org/1999/xlink" xlink:title="interorbital distance (minimal distance between orbits)" id="ABBRID0EATCI" xlink:type="simple">IOD</abbrev>
                      </bold>
                    </td><td rowspan="1" colspan="1">4.3</td><td rowspan="1" colspan="1">4.6</td><td rowspan="1" colspan="1">4.7</td></tr><tr><td rowspan="1" colspan="1">
                      <bold>
                        <abbrev xmlns:xlink="http://www.w3.org/1999/xlink" xlink:title="distance between anterior corners of eyes" id="ABBRID0ETTCI" xlink:type="simple">AED</abbrev>
                      </bold>
                    </td><td rowspan="1" colspan="1">7.0</td><td rowspan="1" colspan="1">7.1</td><td rowspan="1" colspan="1">7.5</td></tr><tr><td rowspan="1" colspan="1">
                      <bold>
                        <abbrev xmlns:xlink="http://www.w3.org/1999/xlink" xlink:title="distance between posterior corners of eyes" id="ABBRID0EGUCI" xlink:type="simple">PED</abbrev>
                      </bold>
                    </td><td rowspan="1" colspan="1">10.1</td><td rowspan="1" colspan="1">10.4</td><td rowspan="1" colspan="1">11.5</td></tr><tr><td rowspan="1" colspan="1">
                      <bold>
                        <abbrev xmlns:xlink="http://www.w3.org/1999/xlink" xlink:title="distance from nostril to tip of snout" id="ABBRID0EZUCI" xlink:type="simple">NS</abbrev>
                      </bold>
                    </td><td rowspan="1" colspan="1">3.1</td><td rowspan="1" colspan="1">2.8</td><td rowspan="1" colspan="1">3.2</td></tr><tr><td rowspan="1" colspan="1">
                      <bold>
                        <abbrev xmlns:xlink="http://www.w3.org/1999/xlink" xlink:title="distance from anterior corner of eye to nostril" id="ABBRID0EMVCI" xlink:type="simple">EN</abbrev>
                      </bold>
                    </td><td rowspan="1" colspan="1">2.9</td><td rowspan="1" colspan="1">2.6</td><td rowspan="1" colspan="1">3.2</td></tr><tr><td rowspan="1" colspan="1">
                      <bold>
                        <abbrev xmlns:xlink="http://www.w3.org/1999/xlink" xlink:title="maximal tympanum diameter" id="ABBRID0E6VCI" xlink:type="simple">TYD</abbrev>
                      </bold>
                    </td><td rowspan="1" colspan="1">2.1</td><td rowspan="1" colspan="1">2.0</td><td rowspan="1" colspan="1">2.5</td></tr><tr><td rowspan="1" colspan="1">
                      <bold>
                        <abbrev xmlns:xlink="http://www.w3.org/1999/xlink" xlink:title="distance from anterior margin of tympanum to posterior corner of eye" id="ABBRID0ESWCI" xlink:type="simple">TED</abbrev>
                      </bold>
                    </td><td rowspan="1" colspan="1">1.0</td><td rowspan="1" colspan="1">1.2</td><td rowspan="1" colspan="1">1.4</td></tr><tr><td rowspan="1" colspan="1">
                      <bold>
                        <abbrev xmlns:xlink="http://www.w3.org/1999/xlink" xlink:title="upper arm length (from axilla to elbow)" id="ABBRID0EFXCI" xlink:type="simple">Ua</abbrev>
                      </bold>
                    </td><td rowspan="1" colspan="1">6.2</td><td rowspan="1" colspan="1">6.1</td><td rowspan="1" colspan="1">7.0</td></tr><tr><td rowspan="1" colspan="1">
                      <bold>
                        <abbrev xmlns:xlink="http://www.w3.org/1999/xlink" xlink:title="lower arm and hand length (from elbow to tip of third finger)" id="ABBRID0EYXCI" xlink:type="simple">Fa</abbrev>
                      </bold>
                    </td><td rowspan="1" colspan="1">14.6</td><td rowspan="1" colspan="1">16.1</td><td rowspan="1" colspan="1">16.6</td></tr><tr><td rowspan="1" colspan="1">
                      <bold>
                        <abbrev xmlns:xlink="http://www.w3.org/1999/xlink" xlink:title="length of fingers I–IV" id="ABBRID0ELYCI" xlink:type="simple">F1</abbrev>
                      </bold>
                    </td><td rowspan="1" colspan="1">3.0</td><td rowspan="1" colspan="1">4.0</td><td rowspan="1" colspan="1">3.1</td></tr><tr><td rowspan="1" colspan="1">
                      <bold>F2</bold>
                    </td><td rowspan="1" colspan="1">4.2</td><td rowspan="1" colspan="1">5.2</td><td rowspan="1" colspan="1">5.4</td></tr><tr><td rowspan="1" colspan="1">
                      <bold>F3</bold>
                    </td><td rowspan="1" colspan="1">6.1</td><td rowspan="1" colspan="1">6.4</td><td rowspan="1" colspan="1">7.2</td></tr><tr><td rowspan="1" colspan="1">
                      <bold>F4</bold>
                    </td><td rowspan="1" colspan="1">4.8</td><td rowspan="1" colspan="1">5.7</td><td rowspan="1" colspan="1">5.3</td></tr><tr><td rowspan="1" colspan="1">
                      <bold>
                        <abbrev xmlns:xlink="http://www.w3.org/1999/xlink" xlink:title="thigh length from vent to knee" id="ABBRID0EO1CI" xlink:type="simple">FeL</abbrev>
                      </bold>
                    </td><td rowspan="1" colspan="1">13.3</td><td rowspan="1" colspan="1">13.2</td><td rowspan="1" colspan="1">14.0</td></tr><tr><td rowspan="1" colspan="1">
                      <bold>
                        <abbrev xmlns:xlink="http://www.w3.org/1999/xlink" xlink:title="tibia length from knee to tarsus" id="ABBRID0EB2CI" xlink:type="simple">TbL</abbrev>
                      </bold>
                    </td><td rowspan="1" colspan="1">13.9</td><td rowspan="1" colspan="1">13.9</td><td rowspan="1" colspan="1">14.0</td></tr><tr><td rowspan="1" colspan="1">
                      <bold>
                        <abbrev xmlns:xlink="http://www.w3.org/1999/xlink" xlink:title="maximal tibia width" id="ABBRID0EU2CI" xlink:type="simple">TbW</abbrev>
                      </bold>
                    </td><td rowspan="1" colspan="1">3.4</td><td rowspan="1" colspan="1">3.1</td><td rowspan="1" colspan="1">3.3</td></tr><tr><td rowspan="1" colspan="1">
                      <bold>
                        <abbrev xmlns:xlink="http://www.w3.org/1999/xlink" xlink:title="foot length from tibiotarsal joint to tip of fourth toe" id="ABBRID0EH3CI" xlink:type="simple">FL</abbrev>
                      </bold>
                    </td><td rowspan="1" colspan="1">19.0</td><td rowspan="1" colspan="1">20.3</td><td rowspan="1" colspan="1">21.8</td></tr><tr><td rowspan="1" colspan="1">
                      <bold>
                        <abbrev xmlns:xlink="http://www.w3.org/1999/xlink" xlink:title="length of toes I–V" id="ABBRID0E13CI" xlink:type="simple">T1</abbrev>
                      </bold>
                    </td><td rowspan="1" colspan="1">3.6</td><td rowspan="1" colspan="1">5.0</td><td rowspan="1" colspan="1">4.5</td></tr><tr><td rowspan="1" colspan="1">
                      <bold>T2</bold>
                    </td><td rowspan="1" colspan="1">6.2</td><td rowspan="1" colspan="1">7.4</td><td rowspan="1" colspan="1">6.8</td></tr><tr><td rowspan="1" colspan="1">
                      <bold>T3</bold>
                    </td><td rowspan="1" colspan="1">9.2</td><td rowspan="1" colspan="1">10.3</td><td rowspan="1" colspan="1">10.7</td></tr><tr><td rowspan="1" colspan="1">
                      <bold>T4</bold>
                    </td><td rowspan="1" colspan="1">11.8</td><td rowspan="1" colspan="1">13.5</td><td rowspan="1" colspan="1">13.6</td></tr><tr><td rowspan="1" colspan="1">
                      <bold>T5</bold>
                    </td><td rowspan="1" colspan="1">10.0</td><td rowspan="1" colspan="1">10.9</td><td rowspan="1" colspan="1">11.3</td></tr><tr><td rowspan="1" colspan="1">
                      <bold>
                        <abbrev xmlns:xlink="http://www.w3.org/1999/xlink" xlink:title="inner metatarsal tubercle length" id="ABBRID0EN6CI" xlink:type="simple">IML</abbrev>
                      </bold>
                    </td><td rowspan="1" colspan="1">1.6</td><td rowspan="1" colspan="1">1.8</td><td rowspan="1" colspan="1">1.7</td></tr><tr><td rowspan="1" colspan="1">
                      <bold><abbrev xmlns:xlink="http://www.w3.org/1999/xlink" xlink:title="head width (across angle of jaws)" id="ABBRID0EAADI" xlink:type="simple">HW</abbrev>/<abbrev xmlns:xlink="http://www.w3.org/1999/xlink" xlink:title="head length (from back of mandible to tip of snout)" id="ABBRID0EEADI" xlink:type="simple">HL</abbrev></bold>
                    </td><td rowspan="1" colspan="1">1.03</td><td rowspan="1" colspan="1">1.04</td><td rowspan="1" colspan="1">0.97</td></tr><tr><td rowspan="1" colspan="1">
                      <bold><abbrev xmlns:xlink="http://www.w3.org/1999/xlink" xlink:title="snout length (from anterior corner of eye to tip of snout)" id="ABBRID0EXADI" xlink:type="simple">SNL</abbrev>/<abbrev xmlns:xlink="http://www.w3.org/1999/xlink" xlink:title="head width (across angle of jaws)" id="ABBRID0E2ADI" xlink:type="simple">HW</abbrev></bold>
                    </td><td rowspan="1" colspan="1">0.44</td><td rowspan="1" colspan="1">0.43</td><td rowspan="1" colspan="1">0.43</td></tr><tr><td rowspan="1" colspan="1">
                      <bold><abbrev xmlns:xlink="http://www.w3.org/1999/xlink" xlink:title="distance from nostril to tip of snout" id="ABBRID0EOBDI" xlink:type="simple">NS</abbrev>/<abbrev xmlns:xlink="http://www.w3.org/1999/xlink" xlink:title="distance from anterior corner of eye to nostril" id="ABBRID0ESBDI" xlink:type="simple">EN</abbrev></bold>
                    </td><td rowspan="1" colspan="1">1.08</td><td rowspan="1" colspan="1">1.07</td><td rowspan="1" colspan="1">0.99</td></tr><tr><td rowspan="1" colspan="1">
                      <bold><abbrev xmlns:xlink="http://www.w3.org/1999/xlink" xlink:title="eye diameter" id="ABBRID0EFCDI" xlink:type="simple">ED</abbrev>/<abbrev xmlns:xlink="http://www.w3.org/1999/xlink" xlink:title="snout length (from anterior corner of eye to tip of snout)" id="ABBRID0EJCDI" xlink:type="simple">SNL</abbrev></bold>
                    </td><td rowspan="1" colspan="1">0.78</td><td rowspan="1" colspan="1">0.66</td><td rowspan="1" colspan="1">0.72</td></tr><tr><td rowspan="1" colspan="1">
                      <bold>TYE/<abbrev xmlns:xlink="http://www.w3.org/1999/xlink" xlink:title="maximal tympanum diameter" id="ABBRID0E4CDI" xlink:type="simple">TYD</abbrev></bold>
                    </td><td rowspan="1" colspan="1">0.46</td><td rowspan="1" colspan="1">0.62</td><td rowspan="1" colspan="1">0.57</td></tr><tr><td rowspan="1" colspan="1">
                      <bold><abbrev xmlns:xlink="http://www.w3.org/1999/xlink" xlink:title="maximal tympanum diameter" id="ABBRID0EQDDI" xlink:type="simple">TYD</abbrev>/<abbrev xmlns:xlink="http://www.w3.org/1999/xlink" xlink:title="eye diameter" id="ABBRID0EUDDI" xlink:type="simple">ED</abbrev></bold>
                    </td><td rowspan="1" colspan="1">0.50</td><td rowspan="1" colspan="1">0.59</td><td rowspan="1" colspan="1">0.64</td></tr><tr><td rowspan="1" colspan="1">
                      <bold>HAL/FLL</bold>
                    </td><td rowspan="1" colspan="1">2.36</td><td rowspan="1" colspan="1">2.64</td><td rowspan="1" colspan="1">2.37</td></tr><tr><td rowspan="1" colspan="1">
                      <bold>TBL/TL</bold>
                    </td><td rowspan="1" colspan="1">1.05</td><td rowspan="1" colspan="1">1.05</td><td rowspan="1" colspan="1">1.01</td></tr></tbody></table></table-wrap><fig id="F3" position="float" orientation="portrait"><object-id xmlns:xlink="http://www.w3.org/1999/xlink" content-type="doi" xlink:type="simple">10.3897/zookeys.1197.104851.figure3</object-id><object-id xmlns:xlink="http://www.w3.org/1999/xlink" content-type="arpha" xlink:type="simple">8366FB2E-7F2C-520E-B3DB-CBEDA847E01B</object-id><label>Figure 3.</label><caption><p>The variation of morphological characteristic of <italic><tp:taxon-name><tp:taxon-name-part taxon-name-part-type="genus" reg="Zhangixalus">Zhangixalus</tp:taxon-name-part><tp:taxon-name-part taxon-name-part-type="species" reg="thaoae">thaoae</tp:taxon-name-part></tp:taxon-name></italic> sp. nov. IEBR A 5136 is the holotype, and the two remaining samples are paratypes.</p></caption><graphic xmlns:xlink="http://www.w3.org/1999/xlink" xlink:href="zookeys-1197-093_article-104851__-g003.jpg" position="float" orientation="portrait" xlink:type="simple" id="oo_1021508.jpg"><uri content-type="original_file" xlink:type="simple">https://binary.pensoft.net/fig/1021508</uri></graphic></fig></tp:treatment-sec><tp:treatment-sec sec-type="etymology" id="SECID0EZFDI"><title>Etymology.</title><p>The species is named after the first author’s wife, Nguyen Thi Thanh Thao, as a token of gratitude for her understanding and strong support of his research activity. We recommend Thao’s Tree Frog as the English common name and Ếch cây thảo as the Vietnamese common name.</p></tp:treatment-sec><tp:treatment-sec sec-type="description" id="SECID0E5FDI"><title>Male secondary sexual characters.</title><p>Male specimens with nuptial pad present on base of the finger I and external single subgular vocal sac.</p></tp:treatment-sec><tp:treatment-sec sec-type="natural history" id="SECID0EDGDI"><title>Natural history notes.</title><p>Specimens were collected between 19:00 and 24:00h on a branch about 1 m above the ground. The ground consisted of mountain soil and puddles, and there was a small stream about 2 m away (Fig. <xref ref-type="fig" rid="F4">4A</xref>). The habitat was an undisturbed evergreen forest on a granite mountain (Fig. <xref ref-type="fig" rid="F4">4B</xref>). Other tree frogs that were found at the site were <italic><tp:taxon-name><tp:taxon-name-part taxon-name-part-type="genus" reg="Polypedates">Polypedates</tp:taxon-name-part></tp:taxon-name></italic> sp., of the <italic><tp:taxon-name><tp:taxon-name-part taxon-name-part-type="genus" reg="Polypedates">P.</tp:taxon-name-part><tp:taxon-name-part taxon-name-part-type="species" reg="leucomystax">leucomystax</tp:taxon-name-part></tp:taxon-name></italic> species complex; <italic><tp:taxon-name><tp:taxon-name-part taxon-name-part-type="genus" reg="Zhangixalus">Zhangixalus</tp:taxon-name-part><tp:taxon-name-part taxon-name-part-type="species" reg="duboisi">duboisi</tp:taxon-name-part></tp:taxon-name></italic> (Ohler, Marquis, Swan &amp; Grosjean, 2000); <italic><tp:taxon-name><tp:taxon-name-part taxon-name-part-type="genus" reg="Hyla">Hyla</tp:taxon-name-part><tp:taxon-name-part taxon-name-part-type="species" reg="annectans">annectans</tp:taxon-name-part></tp:taxon-name></italic> (Jerdon, 1870); and <italic><tp:taxon-name><tp:taxon-name-part taxon-name-part-type="genus" reg="Gracixalus">Gracixalus</tp:taxon-name-part><tp:taxon-name-part taxon-name-part-type="species" reg="gracilipes">gracilipes</tp:taxon-name-part></tp:taxon-name></italic> (Bourret, 1937). Females, larval stages, and eggs of the new species are unknown.</p><fig id="F4" position="float" orientation="portrait"><object-id xmlns:xlink="http://www.w3.org/1999/xlink" content-type="doi" xlink:type="simple">10.3897/zookeys.1197.104851.figure4</object-id><object-id xmlns:xlink="http://www.w3.org/1999/xlink" content-type="arpha" xlink:type="simple">B0C116E8-28E3-54E4-AB96-69FD272665D9</object-id><label>Figure 4.</label><caption><p>Habitat of the new species in Y Ty Commune, Bat Xat District, Lao Cai Province <bold>A</bold> collection site with a small puddle <bold>B</bold> the stream near the biotope of the holotype.</p></caption><graphic xmlns:xlink="http://www.w3.org/1999/xlink" xlink:href="zookeys-1197-093_article-104851__-g004.jpg" position="float" orientation="portrait" xlink:type="simple" id="oo_1021509.jpg"><uri content-type="original_file" xlink:type="simple">https://binary.pensoft.net/fig/1021509</uri></graphic></fig></tp:treatment-sec><tp:treatment-sec sec-type="distribution" id="SECID0EVIDI"><title>Distribution.</title><p><italic><tp:taxon-name><tp:taxon-name-part taxon-name-part-type="genus" reg="Zhangixalus">Zhangixalus</tp:taxon-name-part><tp:taxon-name-part taxon-name-part-type="species" reg="thaoae">thaoae</tp:taxon-name-part></tp:taxon-name></italic> sp. nov. is currently known only from the type locality (Fig. <xref ref-type="fig" rid="F5">5</xref>). The species was recorded at an elevation of approximately 1,880 m a.s.l.</p><fig id="F5" position="float" orientation="portrait"><object-id xmlns:xlink="http://www.w3.org/1999/xlink" content-type="doi" xlink:type="simple">10.3897/zookeys.1197.104851.figure5</object-id><object-id xmlns:xlink="http://www.w3.org/1999/xlink" content-type="arpha" xlink:type="simple">B9060A90-241B-58D0-87B8-FDCA275BE418</object-id><label>Figure 5.</label><caption><p>The distribution of species of the <italic><tp:taxon-name><tp:taxon-name-part taxon-name-part-type="genus" reg="Zhangixalus">Zhangixalus</tp:taxon-name-part><tp:taxon-name-part taxon-name-part-type="species" reg="chenfui">chenfui</tp:taxon-name-part></tp:taxon-name></italic> group.</p></caption><graphic xmlns:xlink="http://www.w3.org/1999/xlink" xlink:href="zookeys-1197-093_article-104851__-g005.jpg" position="float" orientation="portrait" xlink:type="simple" id="oo_1021510.jpg"><uri content-type="original_file" xlink:type="simple">https://binary.pensoft.net/fig/1021510</uri></graphic></fig></tp:treatment-sec><tp:treatment-sec sec-type="conservation status" id="SECID0ECKDI"><title>Conservation status.</title><p>The new species is expected to be found in the evergreen forest of Guangxi Province, southern China, because the terrain there consists mostly of granite mountains, but in Yunnan Province, China, which contains mostly limestone terrain, the species is not expected. However, the geographic distribution of the species needs to be confirmed by further studies. Because there is a lack of information on the species’ abundance and distribution, we suggest that it be considered as Data Deficient following IUCN Red List categories (<xref ref-type="bibr" rid="B18">IUCN 2023</xref>).</p></tp:treatment-sec><tp:treatment-sec sec-type="comparisons" id="SECID0EMKDI"><title>Comparisons.</title><p>We compare <italic><tp:taxon-name><tp:taxon-name-part taxon-name-part-type="genus" reg="Zhangixalus">Zhangixalus</tp:taxon-name-part><tp:taxon-name-part taxon-name-part-type="species" reg="thaoae">thaoae</tp:taxon-name-part></tp:taxon-name></italic> sp. nov. with other species of <italic><tp:taxon-name><tp:taxon-name-part taxon-name-part-type="genus" reg="Zhangixalus">Zhangixalus</tp:taxon-name-part></tp:taxon-name></italic> occurring in Vietnam and elsewhere.</p><p>The new species mostly resembles <italic><tp:taxon-name><tp:taxon-name-part taxon-name-part-type="genus" reg="Zhangixalus">Z.</tp:taxon-name-part><tp:taxon-name-part taxon-name-part-type="species" reg="yaoshanensis">yaoshanensis</tp:taxon-name-part></tp:taxon-name></italic> by the combination of the following characteristics: head as long as wide in <italic><tp:taxon-name><tp:taxon-name-part taxon-name-part-type="genus" reg="Zhangixalus">Zhangixalus</tp:taxon-name-part><tp:taxon-name-part taxon-name-part-type="species" reg="thaoae">thaoae</tp:taxon-name-part></tp:taxon-name></italic> sp. nov. (<abbrev xmlns:xlink="http://www.w3.org/1999/xlink" xlink:title="head length (from back of mandible to tip of snout)" id="ABBRID0E3LDI" xlink:type="simple">HL</abbrev>/<abbrev xmlns:xlink="http://www.w3.org/1999/xlink" xlink:title="head width (across angle of jaws)" id="ABBRID0EAMDI" xlink:type="simple">HW</abbrev> 0.96–1.02), posterior parts of thigh orange with a large black blotch, ventral surface of tibia orange, iris red-bronze with black pupil in <italic><tp:taxon-name><tp:taxon-name-part taxon-name-part-type="genus" reg="Zhangixalus">Zhangixalus</tp:taxon-name-part><tp:taxon-name-part taxon-name-part-type="species" reg="thaoae">thaoae</tp:taxon-name-part></tp:taxon-name></italic> sp. nov. vs head wider than long (<abbrev xmlns:xlink="http://www.w3.org/1999/xlink" xlink:title="head length (from back of mandible to tip of snout)" id="ABBRID0EPMDI" xlink:type="simple">HL</abbrev>/<abbrev xmlns:xlink="http://www.w3.org/1999/xlink" xlink:title="head width (across angle of jaws)" id="ABBRID0ETMDI" xlink:type="simple">HW</abbrev> = 0.83); posterior thigh surface and ventral surface of tibia red-orange without spot, iris pale yellowish gold with a network of fine dark gold reticulations in <italic><tp:taxon-name><tp:taxon-name-part taxon-name-part-type="genus" reg="Zhangixalus">Z.</tp:taxon-name-part><tp:taxon-name-part taxon-name-part-type="species" reg="yaoshanensis">yaoshanensis</tp:taxon-name-part></tp:taxon-name></italic> (<xref ref-type="bibr" rid="B7">Chen et al. 2018</xref>).</p><p><italic><tp:taxon-name><tp:taxon-name-part taxon-name-part-type="genus" reg="Zhangixalus">Zhangixalus</tp:taxon-name-part><tp:taxon-name-part taxon-name-part-type="species" reg="thaoae">thaoae</tp:taxon-name-part></tp:taxon-name></italic> sp. nov. can be distinguished from other species in the genus <italic><tp:taxon-name><tp:taxon-name-part taxon-name-part-type="genus" reg="Zhangixalus">Zhangixalus</tp:taxon-name-part></tp:taxon-name></italic> by its smaller size (<abbrev xmlns:xlink="http://www.w3.org/1999/xlink" xlink:title="snout–vent length" id="ABBRID0E1NDI" xlink:type="simple">SVL</abbrev> 30.1–32.2 mm) vs <abbrev xmlns:xlink="http://www.w3.org/1999/xlink" xlink:title="snout–vent length" id="ABBRID0E5NDI" xlink:type="simple">SVL</abbrev> &gt;50 mm in the following species: 47.0–70.5 (<xref ref-type="bibr" rid="B53">Wilkinson and Rao 2004</xref>; <xref ref-type="bibr" rid="B41">Ohler 2009</xref>; <xref ref-type="bibr" rid="B19">Jiang et al. 2016</xref>) in <italic><tp:taxon-name><tp:taxon-name-part taxon-name-part-type="genus" reg="Zhangixalus">Z.</tp:taxon-name-part><tp:taxon-name-part taxon-name-part-type="species" reg="burmanus">burmanus</tp:taxon-name-part></tp:taxon-name></italic>; 68–92 mm (<xref ref-type="bibr" rid="B10">Fei et al. 2010</xref>) in <italic><tp:taxon-name><tp:taxon-name-part taxon-name-part-type="genus" reg="Zhangixalus">Z.</tp:taxon-name-part><tp:taxon-name-part taxon-name-part-type="species" reg="dennysi">dennysi</tp:taxon-name-part></tp:taxon-name></italic>; 53.1–67.2 mm (<xref ref-type="bibr" rid="B42">Ohler et al. 2000</xref>; <xref ref-type="bibr" rid="B44">Orlov et al. 2001</xref>; <xref ref-type="bibr" rid="B55">Ziegler et al. 2014</xref>) in <italic><tp:taxon-name><tp:taxon-name-part taxon-name-part-type="genus" reg="Zhangixalus">Z.</tp:taxon-name-part><tp:taxon-name-part taxon-name-part-type="species" reg="duboisi">duboisi</tp:taxon-name-part></tp:taxon-name></italic>; 68–116 mm (<xref ref-type="bibr" rid="B10">Fei et al. 2010</xref>) in <italic><tp:taxon-name><tp:taxon-name-part taxon-name-part-type="genus" reg="Zhangixalus">Z.</tp:taxon-name-part><tp:taxon-name-part taxon-name-part-type="species" reg="feae">feae</tp:taxon-name-part></tp:taxon-name></italic> (Boulenger, 1893); 77.9–85.8 mm (<xref ref-type="bibr" rid="B40">Ninh et al. 2020</xref>) in <italic><tp:taxon-name><tp:taxon-name-part taxon-name-part-type="genus" reg="Zhangixalus">Z.</tp:taxon-name-part><tp:taxon-name-part taxon-name-part-type="species" reg="franki">franki</tp:taxon-name-part></tp:taxon-name></italic>; 52–66 mm (<xref ref-type="bibr" rid="B10">Fei et al. 2010</xref>), 52–65 mm (<xref ref-type="bibr" rid="B27">Liu 1950</xref>) in <italic><tp:taxon-name><tp:taxon-name-part taxon-name-part-type="genus" reg="Zhangixalus">Z.</tp:taxon-name-part><tp:taxon-name-part taxon-name-part-type="species" reg="omeimontis">omeimontis</tp:taxon-name-part></tp:taxon-name></italic>; 74.2 mm (<xref ref-type="bibr" rid="B33">Luu and Calame 2014</xref>), 73.4–78.2 mm in <italic><tp:taxon-name><tp:taxon-name-part taxon-name-part-type="genus" reg="Zhangixalus">Z.</tp:taxon-name-part><tp:taxon-name-part taxon-name-part-type="species" reg="pachyproctus">pachyproctus</tp:taxon-name-part></tp:taxon-name></italic> (<xref ref-type="bibr" rid="B54">Yu et al. 2019</xref>); and 76.3–79.6 mm in <italic><tp:taxon-name><tp:taxon-name-part taxon-name-part-type="genus" reg="Zhangixalus">Z.</tp:taxon-name-part><tp:taxon-name-part taxon-name-part-type="species" reg="smaragdinus">smaragdinus</tp:taxon-name-part></tp:taxon-name></italic> (<xref ref-type="bibr" rid="B54">Yu et al. 2019</xref>).</p><p><italic><tp:taxon-name><tp:taxon-name-part taxon-name-part-type="genus" reg="Zhangixalus">Zhangixalus</tp:taxon-name-part><tp:taxon-name-part taxon-name-part-type="species" reg="thaoae">thaoae</tp:taxon-name-part></tp:taxon-name></italic> sp. nov. can be distinguished from other <italic><tp:taxon-name><tp:taxon-name-part taxon-name-part-type="genus" reg="Zhangixalus">Zhangixalus</tp:taxon-name-part></tp:taxon-name></italic> species of a similar size in having a different coloration pattern: dorsum green without blotches or spots in the new species vs light or dark green with many white or brown spots or blotches in various sizes in <italic><tp:taxon-name><tp:taxon-name-part taxon-name-part-type="genus" reg="Zhangixalus">Z.</tp:taxon-name-part><tp:taxon-name-part taxon-name-part-type="species" reg="dugritei">dugritei</tp:taxon-name-part></tp:taxon-name></italic> (<xref ref-type="bibr" rid="B9">David 1872</xref>; <xref ref-type="bibr" rid="B24">Li et al. 2012a</xref>), <italic><tp:taxon-name><tp:taxon-name-part taxon-name-part-type="genus" reg="Zhangixalus">Z.</tp:taxon-name-part><tp:taxon-name-part taxon-name-part-type="species" reg="hongchibaensis">hongchibaensis</tp:taxon-name-part></tp:taxon-name></italic> (<xref ref-type="bibr" rid="B24">Li et al. 2012a</xref>), <italic><tp:taxon-name><tp:taxon-name-part taxon-name-part-type="genus" reg="Zhangixalus">Z.</tp:taxon-name-part><tp:taxon-name-part taxon-name-part-type="species" reg="hui">hui</tp:taxon-name-part></tp:taxon-name></italic> (<xref ref-type="bibr" rid="B26">Liu 1945</xref>), and <italic><tp:taxon-name><tp:taxon-name-part taxon-name-part-type="genus" reg="Zhangixalus">Z.</tp:taxon-name-part><tp:taxon-name-part taxon-name-part-type="species" reg="wui">wui</tp:taxon-name-part></tp:taxon-name></italic> (<xref ref-type="bibr" rid="B24">Li et al. 2012a</xref>).</p><p><italic><tp:taxon-name><tp:taxon-name-part taxon-name-part-type="genus" reg="Zhangixalus">Zhangixalus</tp:taxon-name-part><tp:taxon-name-part taxon-name-part-type="species" reg="arboreus">arboreus</tp:taxon-name-part></tp:taxon-name></italic> has a green dorsum with numerous dark spots (<xref ref-type="bibr" rid="B43">Okada and Kawano 1924</xref>), which is absent in <italic><tp:taxon-name><tp:taxon-name-part taxon-name-part-type="genus" reg="Zhangixalus">Zhangixalus</tp:taxon-name-part><tp:taxon-name-part taxon-name-part-type="species" reg="thaoae">thaoae</tp:taxon-name-part></tp:taxon-name></italic> sp. nov.</p><p><italic><tp:taxon-name><tp:taxon-name-part taxon-name-part-type="genus" reg="Zhangixalus">Zhangixalus</tp:taxon-name-part><tp:taxon-name-part taxon-name-part-type="species" reg="achantharrhena">achantharrhena</tp:taxon-name-part></tp:taxon-name></italic> has a green dorsum, without spots, and a cream venter, without the brown flecks of the new species (<xref ref-type="bibr" rid="B15">Harvey et al. 2002</xref>).</p><p><italic><tp:taxon-name><tp:taxon-name-part taxon-name-part-type="genus" reg="Zhangixalus">Zhangixalus</tp:taxon-name-part><tp:taxon-name-part taxon-name-part-type="species" reg="arvalis">arvalis</tp:taxon-name-part></tp:taxon-name></italic> has a white line along flanks, which is absent in <italic><tp:taxon-name><tp:taxon-name-part taxon-name-part-type="genus" reg="Zhangixalus">Z.</tp:taxon-name-part><tp:taxon-name-part taxon-name-part-type="species" reg="thaoae">thaoae</tp:taxon-name-part></tp:taxon-name></italic> sp. nov. (<xref ref-type="bibr" rid="B32">Lue et al. 1995</xref>).</p><p><italic><tp:taxon-name><tp:taxon-name-part taxon-name-part-type="genus" reg="Zhangixalus">Zhangixalus</tp:taxon-name-part><tp:taxon-name-part taxon-name-part-type="species" reg="chenfui">chenfui</tp:taxon-name-part></tp:taxon-name></italic> has a brown ventrum, with a dark-brown pattern, not cream-colored, without a dark-brown pattern, as in <italic><tp:taxon-name><tp:taxon-name-part taxon-name-part-type="genus" reg="Zhangixalus">Zhangixalus</tp:taxon-name-part><tp:taxon-name-part taxon-name-part-type="species" reg="thaoae">thaoae</tp:taxon-name-part></tp:taxon-name></italic> sp. nov. (<xref ref-type="bibr" rid="B26">Liu 1945</xref>).</p><p><italic><tp:taxon-name><tp:taxon-name-part taxon-name-part-type="genus" reg="Zhangixalus">Zhangixalus</tp:taxon-name-part><tp:taxon-name-part taxon-name-part-type="species" reg="dorsoviridis">dorsoviridis</tp:taxon-name-part></tp:taxon-name></italic> has cream flanks with many black blotches and the anterior thigh is orange with some irregularly sized black circles (<xref ref-type="bibr" rid="B5">Bourret 1937</xref>) (Figs <xref ref-type="fig" rid="F6">6C, D</xref>, <xref ref-type="fig" rid="F7">7C, D</xref>). In <italic><tp:taxon-name><tp:taxon-name-part taxon-name-part-type="genus" reg="Zhangixalus">Z.</tp:taxon-name-part><tp:taxon-name-part taxon-name-part-type="species" reg="thaoae">thaoae</tp:taxon-name-part></tp:taxon-name></italic> sp. nov., the flanks are cream with one single black spot and the posterior thigh is orange with a single large black blotch (Figs <xref ref-type="fig" rid="F6">6A, B</xref>, <xref ref-type="fig" rid="F7">7A, B</xref>).</p><fig id="F6" position="float" orientation="portrait"><object-id xmlns:xlink="http://www.w3.org/1999/xlink" content-type="doi" xlink:type="simple">10.3897/zookeys.1197.104851.figure6</object-id><object-id xmlns:xlink="http://www.w3.org/1999/xlink" content-type="arpha" xlink:type="simple">3738C89E-35B2-59B9-8E47-526B168F5B67</object-id><label>Figure 6.</label><caption><p>Dorsal and ventral views of three <italic><tp:taxon-name><tp:taxon-name-part taxon-name-part-type="genus" reg="Zhangixalus">Zhangixalus</tp:taxon-name-part></tp:taxon-name></italic> species in life (except for F, which was immediately photographed after the specimen was anesthetized) <bold>A, B</bold><italic><tp:taxon-name><tp:taxon-name-part taxon-name-part-type="genus" reg="Zhangixalus">Zhangixalus</tp:taxon-name-part><tp:taxon-name-part taxon-name-part-type="species" reg="thaoae">thaoae</tp:taxon-name-part></tp:taxon-name></italic> sp. nov. IEBR.A 5136 <bold>C, D</bold><italic><tp:taxon-name><tp:taxon-name-part taxon-name-part-type="genus" reg="Zhangixalus">Z.</tp:taxon-name-part><tp:taxon-name-part taxon-name-part-type="species" reg="dorsoviridis">dorsoviridis</tp:taxon-name-part></tp:taxon-name></italic> VNMN 06156 <bold>E, F</bold><italic><tp:taxon-name><tp:taxon-name-part taxon-name-part-type="genus" reg="Zhangixalus">Z.</tp:taxon-name-part><tp:taxon-name-part taxon-name-part-type="species" reg="jodiae">jodiae</tp:taxon-name-part></tp:taxon-name></italic> VNMN 07122.</p></caption><graphic xmlns:xlink="http://www.w3.org/1999/xlink" xlink:href="zookeys-1197-093_article-104851__-g006.jpg" position="float" orientation="portrait" xlink:type="simple" id="oo_1021511.jpg"><uri content-type="original_file" xlink:type="simple">https://binary.pensoft.net/fig/1021511</uri></graphic></fig><p><italic><tp:taxon-name><tp:taxon-name-part taxon-name-part-type="genus" reg="Zhangixalus">Zhangixalus</tp:taxon-name-part><tp:taxon-name-part taxon-name-part-type="species" reg="dulitensis">dulitensis</tp:taxon-name-part></tp:taxon-name></italic> is pea-green dorsally with some white dots, the head and back have purplish dots, there is purplish line from eye to eye around the snout and passing through the nostrils, and there is reddish-brown patch on each eyelid (<xref ref-type="bibr" rid="B2">Boulenger 1892</xref>; <xref ref-type="bibr" rid="B14">Haas et al. 2012</xref>). <italic><tp:taxon-name><tp:taxon-name-part taxon-name-part-type="genus" reg="Zhangixalus">Zhangixalus</tp:taxon-name-part><tp:taxon-name-part taxon-name-part-type="species" reg="thaoae">thaoae</tp:taxon-name-part></tp:taxon-name></italic> sp. nov. does not have this color pattern.</p><p><italic><tp:taxon-name><tp:taxon-name-part taxon-name-part-type="genus" reg="Zhangixalus">Zhangixalus</tp:taxon-name-part><tp:taxon-name-part taxon-name-part-type="species" reg="jarujini">jarujini</tp:taxon-name-part></tp:taxon-name></italic> has a reddish-brown dorsum with irregular dark-brown markings, while <italic><tp:taxon-name><tp:taxon-name-part taxon-name-part-type="genus" reg="Zhangixalus">Z.</tp:taxon-name-part><tp:taxon-name-part taxon-name-part-type="species" reg="thaoae">thaoae</tp:taxon-name-part></tp:taxon-name></italic> sp. nov. has a green dorsum without any markings.</p><p><italic><tp:taxon-name><tp:taxon-name-part taxon-name-part-type="genus" reg="Zhangixalus">Zhangixalus</tp:taxon-name-part><tp:taxon-name-part taxon-name-part-type="species" reg="jodiae">jodiae</tp:taxon-name-part></tp:taxon-name></italic> has black and orange blotches interposed on anterior, posterior part of thighs and ventral surface of tibia (Figs <xref ref-type="fig" rid="F6">6E, F</xref>, <xref ref-type="fig" rid="F7">7E, F</xref>); <italic><tp:taxon-name><tp:taxon-name-part taxon-name-part-type="genus" reg="Zhangixalus">Z.</tp:taxon-name-part><tp:taxon-name-part taxon-name-part-type="species" reg="thaoae">thaoae</tp:taxon-name-part></tp:taxon-name></italic> sp. nov. does not have this color pattern, but rather a large, black blotch on an orange background (Figs <xref ref-type="fig" rid="F6">6A, B</xref>, <xref ref-type="fig" rid="F7">7A, B</xref>).</p><fig id="F7" position="float" orientation="portrait"><object-id xmlns:xlink="http://www.w3.org/1999/xlink" content-type="doi" xlink:type="simple">10.3897/zookeys.1197.104851.figure7</object-id><object-id xmlns:xlink="http://www.w3.org/1999/xlink" content-type="arpha" xlink:type="simple">985F2641-0527-5530-8205-ABC99F1B3015</object-id><label>Figure 7.</label><caption><p>Dorsal and ventral views of three <italic><tp:taxon-name><tp:taxon-name-part taxon-name-part-type="genus" reg="Zhangixalus">Zhangixalus</tp:taxon-name-part></tp:taxon-name></italic> species in preservative <bold>A, B</bold><italic><tp:taxon-name><tp:taxon-name-part taxon-name-part-type="genus" reg="Zhangixalus">Zhangixalus</tp:taxon-name-part><tp:taxon-name-part taxon-name-part-type="species" reg="thaoae">thaoae</tp:taxon-name-part></tp:taxon-name></italic> sp. nov IEBR.A 5136 <bold>C, D</bold><italic><tp:taxon-name><tp:taxon-name-part taxon-name-part-type="genus" reg="Zhangixalus">Z.</tp:taxon-name-part><tp:taxon-name-part taxon-name-part-type="species" reg="dorsoviridis">dorsoviridis</tp:taxon-name-part></tp:taxon-name></italic> VNMN 06156 <bold>E, F</bold><italic><tp:taxon-name><tp:taxon-name-part taxon-name-part-type="genus" reg="Zhangixalus">Z.</tp:taxon-name-part><tp:taxon-name-part taxon-name-part-type="species" reg="jodiae">jodiae</tp:taxon-name-part></tp:taxon-name></italic> VNMN 07122.</p></caption><graphic xmlns:xlink="http://www.w3.org/1999/xlink" xlink:href="zookeys-1197-093_article-104851__-g007.jpg" position="float" orientation="portrait" xlink:type="simple" id="oo_1021512.jpg"><uri content-type="original_file" xlink:type="simple">https://binary.pensoft.net/fig/1021512</uri></graphic></fig><p><italic><tp:taxon-name><tp:taxon-name-part taxon-name-part-type="genus" reg="Zhangixalus">Zhangixalus</tp:taxon-name-part><tp:taxon-name-part taxon-name-part-type="species" reg="leucofasciatus">leucofasciatus</tp:taxon-name-part></tp:taxon-name></italic> exhibits a cream axilla without dark spots, in contrast to a black blotch on the cream axilla of <italic><tp:taxon-name><tp:taxon-name-part taxon-name-part-type="genus" reg="Zhangixalus">Z.</tp:taxon-name-part><tp:taxon-name-part taxon-name-part-type="species" reg="thaoae">thaoae</tp:taxon-name-part></tp:taxon-name></italic> sp. nov.; additionally, <italic><tp:taxon-name><tp:taxon-name-part taxon-name-part-type="genus" reg="Zhangixalus">Z.</tp:taxon-name-part><tp:taxon-name-part taxon-name-part-type="species" reg="leucofasciatus">leucofasciatus</tp:taxon-name-part></tp:taxon-name></italic> possesses a white stripe along the upper lip, body and limbs, a feature that is absent in <italic><tp:taxon-name><tp:taxon-name-part taxon-name-part-type="genus" reg="Zhangixalus">Z.</tp:taxon-name-part><tp:taxon-name-part taxon-name-part-type="species" reg="thaoae">thaoae</tp:taxon-name-part></tp:taxon-name></italic> sp. nov. (<xref ref-type="bibr" rid="B29">Liu and Hu 1962</xref>; <xref ref-type="bibr" rid="B10">Fei et al. 2010</xref>).</p><p><italic><tp:taxon-name><tp:taxon-name-part taxon-name-part-type="genus" reg="Zhangixalus">Zhangixalus</tp:taxon-name-part><tp:taxon-name-part taxon-name-part-type="species" reg="pinglongensis">pinglongensis</tp:taxon-name-part></tp:taxon-name></italic> has flanks, anterior and posterior surfaces of the thigh covered with black blotches and white spots (<xref ref-type="bibr" rid="B35">Mo et al. 2016</xref>). In contrast, <italic><tp:taxon-name><tp:taxon-name-part taxon-name-part-type="genus" reg="Zhangixalus">Z.</tp:taxon-name-part><tp:taxon-name-part taxon-name-part-type="species" reg="thaoae">thaoae</tp:taxon-name-part></tp:taxon-name></italic> sp. nov. lacks similar black blotches with white spots on its flanks, anterior and posterior surfaces of the thighs.</p><p><italic><tp:taxon-name><tp:taxon-name-part taxon-name-part-type="genus" reg="Zhangixalus">Zhangixalus</tp:taxon-name-part><tp:taxon-name-part taxon-name-part-type="species" reg="minimus">minimus</tp:taxon-name-part></tp:taxon-name></italic> is characterized by a dark-brown mottling pattern on its hands and feet, which is absent in <italic><tp:taxon-name><tp:taxon-name-part taxon-name-part-type="genus" reg="Zhangixalus">Z.</tp:taxon-name-part><tp:taxon-name-part taxon-name-part-type="species" reg="thaoae">thaoae</tp:taxon-name-part></tp:taxon-name></italic> sp. nov. (<xref ref-type="bibr" rid="B48">Rao et al. 2006</xref>).</p><p><italic><tp:taxon-name><tp:taxon-name-part taxon-name-part-type="genus" reg="Zhangixalus">Zhangixalus</tp:taxon-name-part><tp:taxon-name-part taxon-name-part-type="species" reg="melanoleucus">melanoleucus</tp:taxon-name-part></tp:taxon-name></italic> is whitish cream with an irregular black pattern on the ventral surface of its thighs, shanks, dorsal surfaces of the feet and fingers I, II, and III (<xref ref-type="bibr" rid="B6">Brakels et al. 2023</xref>). Meanwhile, in <italic><tp:taxon-name><tp:taxon-name-part taxon-name-part-type="genus" reg="Zhangixalus">Z.</tp:taxon-name-part><tp:taxon-name-part taxon-name-part-type="species" reg="thaoae">thaoae</tp:taxon-name-part></tp:taxon-name></italic> sp. nov., the ventral surface of the thighs, shanks, dorsal surfaces of the feet and fingers I, II, and III are orange, without any irregular black pattern.</p><p><italic><tp:taxon-name><tp:taxon-name-part taxon-name-part-type="genus" reg="Zhangixalus">Zhangixalus</tp:taxon-name-part><tp:taxon-name-part taxon-name-part-type="species" reg="moltrechti">moltrechti</tp:taxon-name-part></tp:taxon-name></italic> has a red-orange anterior and posterior thigh with multiple dark spots, while the thigh in <italic><tp:taxon-name><tp:taxon-name-part taxon-name-part-type="genus" reg="Zhangixalus">Z.</tp:taxon-name-part><tp:taxon-name-part taxon-name-part-type="species" reg="thaoae">thaoae</tp:taxon-name-part></tp:taxon-name></italic> sp. nov. has an orange anterior with no spots and an orange posterior with a single large blotch (<xref ref-type="bibr" rid="B4">Boulenger 1908</xref>; <xref ref-type="bibr" rid="B10">Fei et al. 2010</xref>). Furthermore, the webbings of the foot in <italic><tp:taxon-name><tp:taxon-name-part taxon-name-part-type="genus" reg="Zhangixalus">Z.</tp:taxon-name-part><tp:taxon-name-part taxon-name-part-type="species" reg="moltrechti">moltrechti</tp:taxon-name-part></tp:taxon-name></italic> are red-orange, with dark spots, while those in <italic><tp:taxon-name><tp:taxon-name-part taxon-name-part-type="genus" reg="Zhangixalus">Z.</tp:taxon-name-part><tp:taxon-name-part taxon-name-part-type="species" reg="thaoae">thaoae</tp:taxon-name-part></tp:taxon-name></italic> sp. nov. are yellow with no spots.</p><p><italic><tp:taxon-name><tp:taxon-name-part taxon-name-part-type="genus" reg="Zhangixalus">Zhangixalus</tp:taxon-name-part><tp:taxon-name-part taxon-name-part-type="species" reg="nigropunctatus">nigropunctatus</tp:taxon-name-part></tp:taxon-name></italic> has yellow flanks and posterior thigh with some black blotches, in contrast to <italic><tp:taxon-name><tp:taxon-name-part taxon-name-part-type="genus" reg="Zhangixalus">Z.</tp:taxon-name-part><tp:taxon-name-part taxon-name-part-type="species" reg="thaoae">thaoae</tp:taxon-name-part></tp:taxon-name></italic> sp. nov., in which the flank is cream-colored and the posterior thigh is orange, both featuring a single black spot (<xref ref-type="bibr" rid="B30">Liu et al. 1962</xref>; <xref ref-type="bibr" rid="B10">Fei et al. 2010</xref>). In <italic><tp:taxon-name><tp:taxon-name-part taxon-name-part-type="genus" reg="Zhangixalus">Z.</tp:taxon-name-part><tp:taxon-name-part taxon-name-part-type="species" reg="nigropunctatus">nigropunctatus</tp:taxon-name-part></tp:taxon-name></italic>, there is also a white stripe along the flanks and limbs, separating the dorsal and ventral sides, which is a feature that is absent in <italic><tp:taxon-name><tp:taxon-name-part taxon-name-part-type="genus" reg="Zhangixalus">Z.</tp:taxon-name-part><tp:taxon-name-part taxon-name-part-type="species" reg="thaoae">thaoae</tp:taxon-name-part></tp:taxon-name></italic> sp. nov.</p><p><italic><tp:taxon-name><tp:taxon-name-part taxon-name-part-type="genus" reg="Zhangixalus">Zhangixalus</tp:taxon-name-part><tp:taxon-name-part taxon-name-part-type="species" reg="schlegelii">schlegelii</tp:taxon-name-part></tp:taxon-name></italic> has flanks and groin without spots, while in <italic><tp:taxon-name><tp:taxon-name-part taxon-name-part-type="genus" reg="Zhangixalus">Z.</tp:taxon-name-part><tp:taxon-name-part taxon-name-part-type="species" reg="thaoae">thaoae</tp:taxon-name-part></tp:taxon-name></italic> sp. nov. these each have a large black blotch (<xref ref-type="bibr" rid="B13">Günther 1858</xref>). A white stripe along the flanks and limbs, separating the dorsal and ventral sides, is present in <italic><tp:taxon-name><tp:taxon-name-part taxon-name-part-type="genus" reg="Zhangixalus">Z.</tp:taxon-name-part><tp:taxon-name-part taxon-name-part-type="species" reg="schlegelii">schlegelii</tp:taxon-name-part></tp:taxon-name></italic> but absent in <italic><tp:taxon-name><tp:taxon-name-part taxon-name-part-type="genus" reg="Zhangixalus">Z.</tp:taxon-name-part><tp:taxon-name-part taxon-name-part-type="species" reg="thaoae">thaoae</tp:taxon-name-part></tp:taxon-name></italic> sp. nov. Furthermore, there is a prominent supratympanic fold in <italic><tp:taxon-name><tp:taxon-name-part taxon-name-part-type="genus" reg="Zhangixalus">Z.</tp:taxon-name-part><tp:taxon-name-part taxon-name-part-type="species" reg="schlegelii">schlegelii</tp:taxon-name-part></tp:taxon-name></italic>, which is only weakly visible in <italic><tp:taxon-name><tp:taxon-name-part taxon-name-part-type="genus" reg="Zhangixalus">Z.</tp:taxon-name-part><tp:taxon-name-part taxon-name-part-type="species" reg="thaoae">thaoae</tp:taxon-name-part></tp:taxon-name></italic> sp. nov.</p><p><italic><tp:taxon-name><tp:taxon-name-part taxon-name-part-type="genus" reg="Zhangixalus">Zhangixalus</tp:taxon-name-part><tp:taxon-name-part taxon-name-part-type="species" reg="yinggelingensis">yinggelingensis</tp:taxon-name-part></tp:taxon-name></italic> has green dorsal head, body and limbs, adorned with a small number of very fine white spots (<xref ref-type="bibr" rid="B8">Chou et al. 2007</xref>), which are absent in <italic><tp:taxon-name><tp:taxon-name-part taxon-name-part-type="genus" reg="Zhangixalus">Z.</tp:taxon-name-part><tp:taxon-name-part taxon-name-part-type="species" reg="thaoae">thaoae</tp:taxon-name-part></tp:taxon-name></italic> sp. nov. In addition, the supratympanic fold in <italic><tp:taxon-name><tp:taxon-name-part taxon-name-part-type="genus" reg="Zhangixalus">Z.</tp:taxon-name-part><tp:taxon-name-part taxon-name-part-type="species" reg="yinggelingensis">yinggelingensis</tp:taxon-name-part></tp:taxon-name></italic> is prominent, whereas it is weakly visible in <italic><tp:taxon-name><tp:taxon-name-part taxon-name-part-type="genus" reg="Zhangixalus">Z.</tp:taxon-name-part><tp:taxon-name-part taxon-name-part-type="species" reg="thaoae">thaoae</tp:taxon-name-part></tp:taxon-name></italic> sp. nov.</p><p><italic><tp:taxon-name><tp:taxon-name-part taxon-name-part-type="genus" reg="Zhangixalus">Zhangixalus</tp:taxon-name-part><tp:taxon-name-part taxon-name-part-type="species" reg="yunnanensis">yunnanensis</tp:taxon-name-part></tp:taxon-name></italic> has greyish webbings and yellowish-brown iris, which are respectively orange and red-bronze in <italic><tp:taxon-name><tp:taxon-name-part taxon-name-part-type="genus" reg="Zhangixalus">Z.</tp:taxon-name-part><tp:taxon-name-part taxon-name-part-type="species" reg="thaoae">thaoae</tp:taxon-name-part></tp:taxon-name></italic> sp. nov. (<xref ref-type="bibr" rid="B46">Pan et al. 2024</xref>). Furthermore, <italic><tp:taxon-name><tp:taxon-name-part taxon-name-part-type="genus" reg="Zhangixalus">Z.</tp:taxon-name-part><tp:taxon-name-part taxon-name-part-type="species" reg="yunnanensis">yunnanensis</tp:taxon-name-part></tp:taxon-name></italic> exhibits a somewhat broader head (<abbrev xmlns:xlink="http://www.w3.org/1999/xlink" xlink:title="internarial distance" id="ABBRID0EFNAK" xlink:type="simple">IND</abbrev>/<abbrev xmlns:xlink="http://www.w3.org/1999/xlink" xlink:title="interorbital distance (minimal distance between orbits)" id="ABBRID0EJNAK" xlink:type="simple">IOD</abbrev> 0.96-1), which is proportionally smaller relative to the body (<abbrev xmlns:xlink="http://www.w3.org/1999/xlink" xlink:title="head length (from back of mandible to tip of snout)" id="ABBRID0ENNAK" xlink:type="simple">HL</abbrev>/<abbrev xmlns:xlink="http://www.w3.org/1999/xlink" xlink:title="snout–vent length" id="ABBRID0ERNAK" xlink:type="simple">SVL</abbrev> 0.31-0.33) compared to the head of <italic><tp:taxon-name><tp:taxon-name-part taxon-name-part-type="genus" reg="Zhangixalus">Z.</tp:taxon-name-part><tp:taxon-name-part taxon-name-part-type="species" reg="thaoae">thaoae</tp:taxon-name-part></tp:taxon-name></italic> sp. nov. (<abbrev xmlns:xlink="http://www.w3.org/1999/xlink" xlink:title="internarial distance" id="ABBRID0EAOAK" xlink:type="simple">IND</abbrev>/<abbrev xmlns:xlink="http://www.w3.org/1999/xlink" xlink:title="interorbital distance (minimal distance between orbits)" id="ABBRID0EEOAK" xlink:type="simple">IOD</abbrev> 0.72-0.85, <abbrev xmlns:xlink="http://www.w3.org/1999/xlink" xlink:title="head length (from back of mandible to tip of snout)" id="ABBRID0EIOAK" xlink:type="simple">HL</abbrev>/<abbrev xmlns:xlink="http://www.w3.org/1999/xlink" xlink:title="snout–vent length" id="ABBRID0EMOAK" xlink:type="simple">SVL</abbrev> 0.37-0.43).</p><p><italic><tp:taxon-name><tp:taxon-name-part taxon-name-part-type="genus" reg="Zhangixalus">Zhangixalus</tp:taxon-name-part><tp:taxon-name-part taxon-name-part-type="species" reg="zhoukaiyae">zhoukaiyae</tp:taxon-name-part></tp:taxon-name></italic> has yellowish posterior thigh with irregular greyish blotching, whereas the posterior thigh of <italic><tp:taxon-name><tp:taxon-name-part taxon-name-part-type="genus" reg="Zhangixalus">Z.</tp:taxon-name-part><tp:taxon-name-part taxon-name-part-type="species" reg="thaoae">thaoae</tp:taxon-name-part></tp:taxon-name></italic> sp. nov. is orange without spots. In <italic><tp:taxon-name><tp:taxon-name-part taxon-name-part-type="genus" reg="Zhangixalus">Z.</tp:taxon-name-part><tp:taxon-name-part taxon-name-part-type="species" reg="zhoukaiyae">zhoukaiyae</tp:taxon-name-part></tp:taxon-name></italic>, the pupil is dark charcoal-grey and the iris is golden-yellow, while in <italic><tp:taxon-name><tp:taxon-name-part taxon-name-part-type="genus" reg="Zhangixalus">Z.</tp:taxon-name-part><tp:taxon-name-part taxon-name-part-type="species" reg="thaoae">thaoae</tp:taxon-name-part></tp:taxon-name></italic> sp. nov. the pupil is black, and the iris is red-bronze (<xref ref-type="bibr" rid="B45">Pan et al. 2017</xref>).</p><p>A more detailed comparison of morphological differences between <italic><tp:taxon-name><tp:taxon-name-part taxon-name-part-type="genus" reg="Zhangixalus">Z.</tp:taxon-name-part><tp:taxon-name-part taxon-name-part-type="species" reg="thaoae">thaoae</tp:taxon-name-part></tp:taxon-name></italic> and other members in the <italic><tp:taxon-name><tp:taxon-name-part taxon-name-part-type="genus" reg="Zhangixalus">Z.</tp:taxon-name-part><tp:taxon-name-part taxon-name-part-type="species" reg="chenfui">chenfui</tp:taxon-name-part></tp:taxon-name></italic> group can be found in Table <xref ref-type="table" rid="T4">4</xref>.</p><table-wrap id="T4" position="float" orientation="portrait"><label>Table 4.</label><caption><p>Comparison of morphology character of species within <italic><tp:taxon-name><tp:taxon-name-part taxon-name-part-type="genus" reg="Zhangixalus">Z.</tp:taxon-name-part><tp:taxon-name-part taxon-name-part-type="species" reg="chenfui">chenfui</tp:taxon-name-part></tp:taxon-name></italic> group.</p></caption><table id="TID0EC2BK" rules="all"><tbody><tr><th rowspan="1" colspan="1">Species</th><th rowspan="1" colspan="1">
                      <abbrev xmlns:xlink="http://www.w3.org/1999/xlink" xlink:title="snout–vent length" id="ABBRID0E5RAK" xlink:type="simple">SVL</abbrev>
                    </th><th rowspan="1" colspan="1">Dorsum color</th><th rowspan="1" colspan="1">Vomerine teeth</th><th rowspan="1" colspan="1">Ventral color</th><th rowspan="1" colspan="1">Flank coloration</th><th rowspan="1" colspan="1">Snout shape</th><th rowspan="1" colspan="1">The color pattern of the thigh</th><th rowspan="1" colspan="1">Fingers web formula</th><th rowspan="1" colspan="1">Toes web formula</th><th rowspan="1" colspan="1">Source</th></tr><tr><td rowspan="1" colspan="1"><italic><tp:taxon-name><tp:taxon-name-part taxon-name-part-type="genus" reg="Zhangixalus">Zhangixalus</tp:taxon-name-part><tp:taxon-name-part taxon-name-part-type="species" reg="thaoae">thaoae</tp:taxon-name-part></tp:taxon-name></italic> sp nov.</td><td rowspan="1" colspan="1">30-32.2 (M)</td><td rowspan="1" colspan="1">Smooth, and green without spots</td><td rowspan="1" colspan="1">Present</td><td rowspan="1" colspan="1">Lower jaw cream with grey and throat region white belly cream without spots</td><td rowspan="1" colspan="1">Flank cream with a black blotch</td><td rowspan="1" colspan="1">Rounded</td><td rowspan="1" colspan="1">The anterior part of the thigh is orange without spots; the posterior part of the thigh is orange with a large black blotch</td><td rowspan="1" colspan="1">I1¼-1¼II1-2III1-1IV</td><td rowspan="1" colspan="1">I½-½II0-1½III¼ -1¾IV1¾-½V</td><td rowspan="1" colspan="1">This study</td></tr><tr><td rowspan="1" colspan="1">
                      <italic>
                        <tp:taxon-name><tp:taxon-name-part taxon-name-part-type="genus" reg="Zhangixalus">Z.</tp:taxon-name-part><tp:taxon-name-part taxon-name-part-type="species" reg="chenfui">chenfui</tp:taxon-name-part></tp:taxon-name>
                      </italic>
                    </td><td rowspan="1" colspan="1">33-41 (M) 48-55 (F)</td><td rowspan="1" colspan="1">Skin with granules above</td><td rowspan="1" colspan="1">Present</td><td rowspan="1" colspan="1">Ventral brown with dark-brown pattern</td><td rowspan="1" colspan="1">Flanks orange with blotches, have a black strip along flank isolated upper and lower part of the body</td><td rowspan="1" colspan="1">Rounded</td><td rowspan="1" colspan="1">Anterior of thigh orange with blotches</td><td rowspan="1" colspan="1">–</td><td rowspan="1" colspan="1">–</td><td rowspan="1" colspan="1">Liu et al. 1945; Fei et al. 2009</td></tr><tr><td rowspan="1" colspan="1">
                      <italic>
                        <tp:taxon-name><tp:taxon-name-part taxon-name-part-type="genus" reg="Zhangixalus">Z.</tp:taxon-name-part><tp:taxon-name-part taxon-name-part-type="species" reg="jodiae">jodiae</tp:taxon-name-part></tp:taxon-name>
                      </italic>
                    </td><td rowspan="1" colspan="1">36.1–39.8 (M)</td><td rowspan="1" colspan="1">Dorsal surface of the head and body green without spots</td><td rowspan="1" colspan="1">Present</td><td rowspan="1" colspan="1">Lower jaw region greyish, chest and belly cream</td><td rowspan="1" colspan="1">Flank cream, axilla, and groin with large black blotches</td><td rowspan="1" colspan="1">Rounded</td><td rowspan="1" colspan="1">The dorsal surface is green without spots, the front-rear parts of the thigh, and the ventral surface of the tibia black with orange blotches</td><td rowspan="1" colspan="1">I1-1II1-1III2-1IV</td><td rowspan="1" colspan="1">I1-1II½-1III0-1½IV1-½V</td><td rowspan="1" colspan="1">Nguyen et al. 2021</td></tr><tr><td rowspan="1" colspan="1">
                      <italic>
                        <tp:taxon-name><tp:taxon-name-part taxon-name-part-type="genus" reg="Zhangixalus">Z.</tp:taxon-name-part><tp:taxon-name-part taxon-name-part-type="species" reg="melanoleucus">melanoleucus</tp:taxon-name-part></tp:taxon-name>
                      </italic>
                    </td><td rowspan="1" colspan="1">34.4-36.3 (M) 53.7 (F)</td><td rowspan="1" colspan="1">Dorsum smooth and uniform green with several dark and light-green spots</td><td rowspan="1" colspan="1">Present</td><td rowspan="1" colspan="1">Throat grey with dark grey margins, chest and belly immaculate white</td><td rowspan="1" colspan="1">Flank white, covered by an irregular black pattern, groin cream</td><td rowspan="1" colspan="1">Rounded</td><td rowspan="1" colspan="1">The anterior and posterior surfaces of the thighs are white cream covered with an irregular black pattern, ventral surfaces of the thighs cream</td><td rowspan="1" colspan="1">I2½-3II2-3 III2¼- 2IV</td><td rowspan="1" colspan="1">I2-2½II1-2III1-2 IV2-1V</td><td rowspan="1" colspan="1">
                      <xref ref-type="bibr" rid="B6">Brakels et al. 2023</xref>
                    </td></tr><tr><td rowspan="1" colspan="1">
                      <italic>
                        <tp:taxon-name><tp:taxon-name-part taxon-name-part-type="genus" reg="Zhangixalus">Z.</tp:taxon-name-part><tp:taxon-name-part taxon-name-part-type="species" reg="nigropunctatus">nigropunctatus</tp:taxon-name-part></tp:taxon-name>
                      </italic>
                    </td><td rowspan="1" colspan="1">32.0–37.0 (M) 44-45(F)</td><td rowspan="1" colspan="1">Dorsum smooth and green</td><td rowspan="1" colspan="1">_</td><td rowspan="1" colspan="1">Lower jaw grey, chest and belly white</td><td rowspan="1" colspan="1">Flanks orange with blotches has a white strip along isolated dorsal and ventral side</td><td rowspan="1" colspan="1">Rounded</td><td rowspan="1" colspan="1">Dorsal surface green, anterior and posterior surfaces of thighs orange and has some black blotches on posterior of thigh</td><td rowspan="1" colspan="1">–</td><td rowspan="1" colspan="1">–</td><td rowspan="1" colspan="1">Fei et al. 2009</td></tr><tr><td rowspan="1" colspan="1">
                      <italic>
                        <tp:taxon-name><tp:taxon-name-part taxon-name-part-type="genus" reg="Zhangixalus">Z.</tp:taxon-name-part><tp:taxon-name-part taxon-name-part-type="species" reg="pinglongensis">pinglongensis</tp:taxon-name-part></tp:taxon-name>
                      </italic>
                    </td><td rowspan="1" colspan="1">32.0–38.5 (M)</td><td rowspan="1" colspan="1">Dorsum smooth and green</td><td rowspan="1" colspan="1">Present</td><td rowspan="1" colspan="1">Lower jaw grey, chest and belly cream</td><td rowspan="1" colspan="1">Flank covered with black blotches with white spots or white spots with a faint orange tint</td><td rowspan="1" colspan="1">Rounded</td><td rowspan="1" colspan="1">The anterior and posterior surfaces of the thigh covered with black blotches with white spots or white spots with a faint orange tint</td><td rowspan="1" colspan="1">I 1-–1-II 1<sup>+</sup>–1<sup>+</sup>III2-–2-IV</td><td rowspan="1" colspan="1">I1<sup>+</sup>–1-II 2<sup>+</sup>–2-III 2<sup>+</sup>–3-IV 3-–2<sup>+</sup>V</td><td rowspan="1" colspan="1">
                      <xref ref-type="bibr" rid="B35">Mo et al. 2016</xref>
                    </td></tr><tr><td rowspan="1" colspan="1">
                      <italic>
                        <tp:taxon-name><tp:taxon-name-part taxon-name-part-type="genus" reg="Zhangixalus">Z.</tp:taxon-name-part><tp:taxon-name-part taxon-name-part-type="species" reg="yaoshanensis">yaoshanensis</tp:taxon-name-part></tp:taxon-name>
                      </italic>
                    </td><td rowspan="1" colspan="1">31.6–36.4 (M) 51.1 (F)</td><td rowspan="1" colspan="1">The dorsal surface is smooth and green, with or without faint spots,</td><td rowspan="1" colspan="1">Present</td><td rowspan="1" colspan="1">Throat grey in males, ventral green without spots</td><td rowspan="1" colspan="1">The posterior surface of the flanks is orange-red without spots</td><td rowspan="1" colspan="1">Point</td><td rowspan="1" colspan="1">Dorsal surface green with or without faint green spots, anterior and posterior surface of thighs orange-red without spots</td><td rowspan="1" colspan="1">I1-–1-II1–1- III1<sup>+</sup>–2-IV</td><td rowspan="1" colspan="1">I 1<sup>+</sup>–1-II1<sup>+</sup>–1<sup>+</sup>III 2<sup>+</sup>–2 IV2<sup>+</sup>–2<sup>+</sup>V</td><td rowspan="1" colspan="1">
                      <xref ref-type="bibr" rid="B7">Chen et al. 2018</xref>
                    </td></tr><tr><td rowspan="1" colspan="1">
                      <italic>
                        <tp:taxon-name><tp:taxon-name-part taxon-name-part-type="genus" reg="Zhangixalus">Z.</tp:taxon-name-part><tp:taxon-name-part taxon-name-part-type="species" reg="yunnanensis">yunnanensis</tp:taxon-name-part></tp:taxon-name>
                      </italic>
                    </td><td rowspan="1" colspan="1">31.3-36.0 (M) 47.6-48.6 (F)</td><td rowspan="1" colspan="1">Smooth and green</td><td rowspan="1" colspan="1">Present</td><td rowspan="1" colspan="1">Throat black</td><td rowspan="1" colspan="1">Cream mottled with greyish brown</td><td rowspan="1" colspan="1">Rounded</td><td rowspan="1" colspan="1">Black blotches in axilla, groin, and posterior part of thigh</td><td rowspan="1" colspan="1">I1–1II1–2III1–1IV</td><td rowspan="1" colspan="1">I1–1II0.5–2.5III1–2IV2–0.5IV</td><td rowspan="1" colspan="1">
                      <xref ref-type="bibr" rid="B46">Pan et al. 2024</xref>
                    </td></tr></tbody></table></table-wrap></tp:treatment-sec><ref-list><ref id="B18"><mixed-citation xmlns:xlink="http://www.w3.org/1999/xlink" xlink:type="simple">IUCN (<year>2023</year>) The IUCN Red List of Threatened Species. Version 2023-1. <ext-link xlink:href="https://www.iucnredlist.org" ext-link-type="uri" xlink:type="simple">https://www.iucnredlist.org</ext-link> [Accessed on 20.03.2024]</mixed-citation></ref><ref id="B7"><mixed-citation xmlns:xlink="http://www.w3.org/1999/xlink" xlink:type="simple"><person-group><name name-style="western"><surname>Chen</surname><given-names>W</given-names></name><name name-style="western"><surname>Liao</surname><given-names>X</given-names></name><name name-style="western"><surname>Zhou</surname><given-names>S</given-names></name><name name-style="western"><surname>Mo</surname><given-names>Y</given-names></name><name name-style="western"><surname>Huang</surname><given-names>Y</given-names></name></person-group> (<year>2018</year>) <article-title>Rediscovery of <italic><tp:taxon-name><tp:taxon-name-part taxon-name-part-type="genus">Rhacophorus</tp:taxon-name-part><tp:taxon-name-part taxon-name-part-type="species">yaoshanensis</tp:taxon-name-part></tp:taxon-name></italic> and <italic><tp:taxon-name><tp:taxon-name-part taxon-name-part-type="genus">Theloderma</tp:taxon-name-part><tp:taxon-name-part taxon-name-part-type="species">kwangsiensis</tp:taxon-name-part></tp:taxon-name></italic> at their type localities after five decades.</article-title><source>Zootaxa</source><volume>4379</volume>(<issue>4</issue>): <fpage>484</fpage>–<lpage>496</lpage>. <ext-link xlink:href="10.11646/zootaxa.4379.4.2" ext-link-type="doi" xlink:type="simple">https://doi.org/10.11646/zootaxa.4379.4.2</ext-link></mixed-citation></ref><ref id="B53"><mixed-citation xmlns:xlink="http://www.w3.org/1999/xlink" xlink:type="simple"><person-group><name name-style="western"><surname>Wilkinson</surname><given-names>JA</given-names></name><name name-style="western"><surname>Rao</surname><given-names>DQ</given-names></name></person-group> (<year>2004</year>) <article-title>Taxonomic status of <italic><tp:taxon-name><tp:taxon-name-part taxon-name-part-type="genus">Rhacophorus</tp:taxon-name-part><tp:taxon-name-part taxon-name-part-type="species">taronensis</tp:taxon-name-part></tp:taxon-name></italic> Smith, 1940.</article-title><source>Proceedings of the California Academy of Sciences</source><volume>55</volume>(<issue>25</issue>): <fpage>451</fpage>–<lpage>457</lpage>.</mixed-citation></ref><ref id="B41"><mixed-citation xmlns:xlink="http://www.w3.org/1999/xlink" xlink:type="simple"><person-group><name name-style="western"><surname>Ohler</surname><given-names>A</given-names></name></person-group> (<year>2009</year>) <article-title><italic><tp:taxon-name><tp:taxon-name-part taxon-name-part-type="genus">Rhacophorus</tp:taxon-name-part><tp:taxon-name-part taxon-name-part-type="species">burmanus</tp:taxon-name-part></tp:taxon-name></italic> (Anderson, 1939) the valid nomen for <italic><tp:taxon-name><tp:taxon-name-part taxon-name-part-type="genus">Rhacophorus</tp:taxon-name-part><tp:taxon-name-part taxon-name-part-type="species">taronensis</tp:taxon-name-part></tp:taxon-name></italic> Smith, 1940 and <italic><tp:taxon-name><tp:taxon-name-part taxon-name-part-type="genus">Rhacophorus</tp:taxon-name-part><tp:taxon-name-part taxon-name-part-type="species">gongshanensis</tp:taxon-name-part></tp:taxon-name></italic> Yang &amp; Su, 1984.</article-title><source>Herpetozoa (Wien)</source><volume>21</volume>: <fpage>179</fpage>–<lpage>182</lpage>.</mixed-citation></ref><ref id="B19"><mixed-citation xmlns:xlink="http://www.w3.org/1999/xlink" xlink:type="simple"><person-group><name name-style="western"><surname>Jiang</surname><given-names>K</given-names></name><name name-style="western"><surname>Wang</surname><given-names>K</given-names></name><name name-style="western"><surname>Yang</surname><given-names>J</given-names></name><name name-style="western"><surname>Jin</surname><given-names>J</given-names></name><name name-style="western"><surname>Zou</surname><given-names>D</given-names></name><name name-style="western"><surname>Yan</surname><given-names>F</given-names></name><name name-style="western"><surname>Pan</surname><given-names>H</given-names></name><name name-style="western"><surname>Che</surname><given-names>J</given-names></name></person-group> (<year>2016</year>) <article-title>Two new records of amphibia from Tibet, China, with description of <italic><tp:taxon-name><tp:taxon-name-part taxon-name-part-type="genus">Rhacophorus</tp:taxon-name-part><tp:taxon-name-part taxon-name-part-type="species">burmanus</tp:taxon-name-part></tp:taxon-name></italic>.</article-title><source>Sichuan Journal of Zoology</source><volume>35</volume>(<issue>2</issue>): <fpage>210</fpage>–<lpage>216</lpage>. [In Chinese with English abstract]</mixed-citation></ref><ref id="B10"><mixed-citation xmlns:xlink="http://www.w3.org/1999/xlink" xlink:type="simple"><person-group><name name-style="western"><surname>Fei</surname><given-names>L</given-names></name><name name-style="western"><surname>Ye</surname><given-names>CY</given-names></name><name name-style="western"><surname>Jiang</surname><given-names>JP</given-names></name></person-group> (<year>2010</year>) Colored Atlas of Chinese Amphibians. Sichuan Publishing House of Science and Technology, Chengdu.</mixed-citation></ref><ref id="B42"><mixed-citation xmlns:xlink="http://www.w3.org/1999/xlink" xlink:type="simple"><person-group><name name-style="western"><surname>Ohler</surname><given-names>A</given-names></name><name name-style="western"><surname>Marquis</surname><given-names>O</given-names></name><name name-style="western"><surname>Swan</surname><given-names>S</given-names></name><name name-style="western"><surname>Grosjean</surname><given-names>S</given-names></name></person-group> (<year>2000</year>) Amphibian biodiversity of Hoang Lien Nature Reserve (Lao Cai Province, northwestern Vietnam) with description of two new species. Herpetozoa (Wien) 13(1/2): 71–87.</mixed-citation></ref><ref id="B44"><mixed-citation xmlns:xlink="http://www.w3.org/1999/xlink" xlink:type="simple"><person-group><name name-style="western"><surname>Orlov</surname><given-names>NL</given-names></name><name name-style="western"><surname>Lathrop</surname><given-names>A</given-names></name><name name-style="western"><surname>Murphy</surname><given-names>RW</given-names></name><name name-style="western"><surname>Ho</surname><given-names>CT</given-names></name></person-group> (<year>2001</year>) <article-title>Frogs of the family <tp:taxon-name><tp:taxon-name-part taxon-name-part-type="family">Rhacophoridae</tp:taxon-name-part></tp:taxon-name> (<tp:taxon-name><tp:taxon-name-part taxon-name-part-type="order">Anura</tp:taxon-name-part></tp:taxon-name>: <tp:taxon-name><tp:taxon-name-part taxon-name-part-type="class">Amphibia</tp:taxon-name-part></tp:taxon-name>) in the northern Hoang Lien Mountains (Mount Fan Si Pan, Sa Pa District, Lao Cai Province), Vietnam.</article-title><source>Russian Journal of Herpetology</source><volume>8</volume>: <fpage>17</fpage>–<lpage>44</lpage>.</mixed-citation></ref><ref id="B55"><mixed-citation xmlns:xlink="http://www.w3.org/1999/xlink" xlink:type="simple"><person-group><name name-style="western"><surname>Ziegler</surname><given-names>T</given-names></name><name name-style="western"><surname>Tran</surname><given-names>DTA</given-names></name><name name-style="western"><surname>Nguyen</surname><given-names>TQ</given-names></name><name name-style="western"><surname>Perl</surname><given-names>RGB</given-names></name><name name-style="western"><surname>Wirk</surname><given-names>L</given-names></name><name name-style="western"><surname>Kulisc</surname><given-names>M</given-names></name><name name-style="western"><surname>Lehmann</surname><given-names>T</given-names></name><name name-style="western"><surname>Rauhaus</surname><given-names>A</given-names></name><name name-style="western"><surname>Nguyen</surname><given-names>TT</given-names></name><name name-style="western"><surname>Le</surname><given-names>QK</given-names></name><name name-style="western"><surname>Vu</surname><given-names>TN</given-names></name></person-group> (<year>2014</year>) <article-title>New amphibian and reptile records from Ha Giang Province, northern Vietnam.</article-title><source>Herpetology Notes</source><volume>7</volume>: <fpage>185</fpage>–<lpage>201</lpage>.</mixed-citation></ref><ref id="B40"><mixed-citation xmlns:xlink="http://www.w3.org/1999/xlink" xlink:type="simple"><person-group><name name-style="western"><surname>Ninh</surname><given-names>HT</given-names></name><name name-style="western"><surname>Nguyen</surname><given-names>TT</given-names></name><name name-style="western"><surname>Orlov</surname><given-names>NL</given-names></name><name name-style="western"><surname>Nguyen</surname><given-names>TQ</given-names></name><name name-style="western"><surname>Ziegler</surname><given-names>T</given-names></name></person-group> (<year>2020</year>) <article-title>A new species of the genus <italic><tp:taxon-name><tp:taxon-name-part taxon-name-part-type="genus">Zhangixalus</tp:taxon-name-part></tp:taxon-name></italic> (<tp:taxon-name><tp:taxon-name-part taxon-name-part-type="class">Amphibia</tp:taxon-name-part></tp:taxon-name>: <tp:taxon-name><tp:taxon-name-part taxon-name-part-type="family">Rhacophoridae</tp:taxon-name-part></tp:taxon-name>) from Vietnam.</article-title><source>European Journal of Taxonomy</source><volume>688</volume>(<issue>688</issue>): <fpage>1</fpage>–<lpage>8</lpage>. <ext-link xlink:href="10.5852/ejt.2020.688" ext-link-type="doi" xlink:type="simple">https://doi.org/10.5852/ejt.2020.688</ext-link></mixed-citation></ref><ref id="B27"><mixed-citation xmlns:xlink="http://www.w3.org/1999/xlink" xlink:type="simple"><person-group><name name-style="western"><surname>Liu</surname><given-names>CC</given-names></name></person-group> (<year>1950</year>) <article-title>Amphibians of western China. Fieldiana.</article-title><source>Zoology Memoirs</source><volume>2</volume>: <fpage>1</fpage>–<lpage>397</lpage>. <ext-link xlink:href="10.5962/bhl.part.4737" ext-link-type="doi" xlink:type="simple">https://doi.org/10.5962/bhl.part.4737</ext-link></mixed-citation></ref><ref id="B33"><mixed-citation xmlns:xlink="http://www.w3.org/1999/xlink" xlink:type="simple"><person-group><name name-style="western"><surname>Luu</surname><given-names>VQ</given-names></name><name name-style="western"><surname>Calame</surname><given-names>T</given-names></name></person-group> (<year>2014</year>) <article-title>First records of <italic><tp:taxon-name><tp:taxon-name-part taxon-name-part-type="genus">Gracixalus</tp:taxon-name-part><tp:taxon-name-part taxon-name-part-type="species">supercornutus</tp:taxon-name-part></tp:taxon-name></italic> (Orlov, Ho &amp; Nguyen, 2004) and <italic><tp:taxon-name><tp:taxon-name-part taxon-name-part-type="genus">Rhacophorus</tp:taxon-name-part><tp:taxon-name-part taxon-name-part-type="species">maximus</tp:taxon-name-part></tp:taxon-name></italic> Günther, 1858 from Laos.</article-title><source>Herpetology Notes</source><volume>7</volume>: <fpage>419</fpage>–<lpage>423</lpage>.</mixed-citation></ref><ref id="B54"><mixed-citation xmlns:xlink="http://www.w3.org/1999/xlink" xlink:type="simple"><person-group><name name-style="western"><surname>Yu</surname><given-names>GH</given-names></name><name name-style="western"><surname>Hui</surname><given-names>H</given-names></name><name name-style="western"><surname>Hou</surname><given-names>M</given-names></name><name name-style="western"><surname>Wu</surname><given-names>ZH</given-names></name><name name-style="western"><surname>Rao</surname><given-names>DQ</given-names></name><name name-style="western"><surname>Yang</surname><given-names>JX</given-names></name></person-group> (<year>2019</year>) <article-title>A new species of <italic><tp:taxon-name><tp:taxon-name-part taxon-name-part-type="genus">Zhangixalus</tp:taxon-name-part></tp:taxon-name></italic> (<tp:taxon-name><tp:taxon-name-part taxon-name-part-type="order">Anura</tp:taxon-name-part></tp:taxon-name>: <tp:taxon-name><tp:taxon-name-part taxon-name-part-type="family">Rhacophoridae</tp:taxon-name-part></tp:taxon-name>), previously confused with <italic><tp:taxon-name><tp:taxon-name-part taxon-name-part-type="genus">Zhangixalus</tp:taxon-name-part><tp:taxon-name-part taxon-name-part-type="species">smaragdinus</tp:taxon-name-part></tp:taxon-name></italic> (Blyth, 1852).</article-title><source>Zootaxa</source><volume>4711</volume>(<issue>2</issue>): <fpage>275</fpage>–<lpage>292</lpage>. <ext-link xlink:href="10.11646/zootaxa.4711.2.3" ext-link-type="doi" xlink:type="simple">https://doi.org/10.11646/zootaxa.4711.2.3</ext-link></mixed-citation></ref><ref id="B9"><mixed-citation xmlns:xlink="http://www.w3.org/1999/xlink" xlink:type="simple"><person-group><name name-style="western"><surname>David</surname><given-names>A</given-names></name></person-group> (<year>1872</year>) <article-title>[1871] Rapport adressé a MM. les Professeurs-Administráteurs du Museum d’histoire naturelle.</article-title><source>Nouvelles Archives du Muséum d’Histoire Naturelle, Paris</source><volume>7</volume>: <fpage>75</fpage>–<lpage>100</lpage>.</mixed-citation></ref><ref id="B24"><mixed-citation xmlns:xlink="http://www.w3.org/1999/xlink" xlink:type="simple"><person-group><name name-style="western"><surname>Li</surname><given-names>JT</given-names></name><name name-style="western"><surname>Liu</surname><given-names>J</given-names></name><name name-style="western"><surname>Chen</surname><given-names>YY</given-names></name><name name-style="western"><surname>Wu</surname><given-names>JW</given-names></name><name name-style="western"><surname>Murphy</surname><given-names>RW</given-names></name><name name-style="western"><surname>Zhao</surname><given-names>EM</given-names></name><name name-style="western"><surname>Wang</surname><given-names>YZ</given-names></name><name name-style="western"><surname>Zhang</surname><given-names>YP</given-names></name></person-group> (<year>2012a</year>) <article-title>Molecular phylogeny of treefrogs in the <italic><tp:taxon-name><tp:taxon-name-part taxon-name-part-type="genus">Rhacophorus</tp:taxon-name-part><tp:taxon-name-part taxon-name-part-type="species">dugritei</tp:taxon-name-part></tp:taxon-name></italic> species complex (<tp:taxon-name><tp:taxon-name-part taxon-name-part-type="order">Anura</tp:taxon-name-part></tp:taxon-name>: <tp:taxon-name><tp:taxon-name-part taxon-name-part-type="family">Rhacophoridae</tp:taxon-name-part></tp:taxon-name>), with descriptions of two new species.</article-title><source>Zoological Journal of the Linnean Society</source><volume>165</volume>(<issue>1</issue>): <fpage>143</fpage>–<lpage>162</lpage>. <ext-link xlink:href="10.1111/j.1096-3642.2011.00790.x" ext-link-type="doi" xlink:type="simple">https://doi.org/10.1111/j.1096-3642.2011.00790.x</ext-link></mixed-citation></ref><ref id="B26"><mixed-citation xmlns:xlink="http://www.w3.org/1999/xlink" xlink:type="simple"><person-group><name name-style="western"><surname>Liu</surname><given-names>C</given-names></name></person-group> (<year>1945</year>) <article-title>New frogs from West China.</article-title><source>Journal of the West China Border Research Society B</source><volume>15</volume>: <fpage>28</fpage>–<lpage>44</lpage>.</mixed-citation></ref><ref id="B43"><mixed-citation xmlns:xlink="http://www.w3.org/1999/xlink" xlink:type="simple"><person-group><name name-style="western"><surname>Okada</surname><given-names>Y</given-names></name><name name-style="western"><surname>Kawano</surname><given-names>U</given-names></name></person-group> (<year>1924</year>) On the ecological distribution of two new varieties of <italic><tp:taxon-name><tp:taxon-name-part taxon-name-part-type="genus">Rhacophorus</tp:taxon-name-part></tp:taxon-name></italic> in Japan. Dōbutsugaku zasshi/ Zoological Magazine. Tokyo 36: 104–109, 144–153. [In Japanese]</mixed-citation></ref><ref id="B15"><mixed-citation xmlns:xlink="http://www.w3.org/1999/xlink" xlink:type="simple"><person-group><name name-style="western"><surname>Harvey</surname><given-names>MB</given-names></name><name name-style="western"><surname>Pemberton</surname><given-names>AJ</given-names></name><name name-style="western"><surname>Smith</surname><given-names>EN</given-names></name></person-group> (<year>2002</year>) New and poorly known parachuting frogs (<tp:taxon-name><tp:taxon-name-part taxon-name-part-type="family">Rhacophoridae</tp:taxon-name-part></tp:taxon-name>: <italic><tp:taxon-name><tp:taxon-name-part taxon-name-part-type="genus">Rhacophorus</tp:taxon-name-part></tp:taxon-name></italic>) from Sumatra and Java. Herpetological Monograph 16(1): 46–92. <ext-link xlink:href="10.1655/0733-1347(2002)016%5B0046:NAPKPF%5D2.0.CO;2" ext-link-type="doi" xlink:type="simple">https://doi.org/10.1655/0733-1347(2002)016[0046:NAPKPF]2.0.CO;2</ext-link></mixed-citation></ref><ref id="B32"><mixed-citation xmlns:xlink="http://www.w3.org/1999/xlink" xlink:type="simple"><person-group><name name-style="western"><surname>Lue</surname><given-names>KY</given-names></name><name name-style="western"><surname>Lai</surname><given-names>JS</given-names></name><name name-style="western"><surname>Chen</surname><given-names>SL</given-names></name></person-group> (<year>1995</year>) <article-title>A new species of <italic><tp:taxon-name><tp:taxon-name-part taxon-name-part-type="genus">Rhacophorus</tp:taxon-name-part></tp:taxon-name></italic> (<tp:taxon-name><tp:taxon-name-part taxon-name-part-type="order">Anura</tp:taxon-name-part></tp:taxon-name>: <tp:taxon-name><tp:taxon-name-part taxon-name-part-type="family">Rhacophoridae</tp:taxon-name-part></tp:taxon-name>) from Taiwan.</article-title><source>Journal of Herpetology</source><volume>29</volume>(<issue>3</issue>): <fpage>338</fpage>–<lpage>345</lpage>. <ext-link xlink:href="10.2307/1564982" ext-link-type="doi" xlink:type="simple">https://doi.org/10.2307/1564982</ext-link></mixed-citation></ref><ref id="B5"><mixed-citation xmlns:xlink="http://www.w3.org/1999/xlink" xlink:type="simple"><person-group><name name-style="western"><surname>Bourret</surname><given-names>R</given-names></name></person-group> (<year>1937</year>) Notes herpétologiques sur l’Indochine française. XIV. Les batraciens de la collection du Laboratoire des Sciences Naturelles de l’Université. Descriptions de quinze especes ou variétés nouvelles. Annexe au Bulletin Général de l’Instruction Publique. Hanoi, 5–56.</mixed-citation></ref><ref id="B2"><mixed-citation xmlns:xlink="http://www.w3.org/1999/xlink" xlink:type="simple"><person-group><name name-style="western"><surname>Boulenger</surname><given-names>GA</given-names></name></person-group> (<year>1892</year>) <article-title>An account of the reptiles and batrachians collected by Mr. C. Hose on Mt. Dulit, Borneo.</article-title><source>Proceedings of the Zoological Society of London</source><volume>1892</volume>: <fpage>505</fpage>–<lpage>508</lpage>. [2 pl.]</mixed-citation></ref><ref id="B14"><mixed-citation xmlns:xlink="http://www.w3.org/1999/xlink" xlink:type="simple"><person-group><name name-style="western"><surname>Haas</surname><given-names>A</given-names></name><name name-style="western"><surname>Hertwig</surname><given-names>ST</given-names></name><name name-style="western"><surname>Krings</surname><given-names>W</given-names></name><name name-style="western"><surname>Braskamp</surname><given-names>E</given-names></name><name name-style="western"><surname>Dehling</surname><given-names>JM</given-names></name><name name-style="western"><surname>Min</surname><given-names>PY</given-names></name><name name-style="western"><surname>Jankowski</surname><given-names>A</given-names></name><name name-style="western"><surname>Schweizer</surname><given-names>M</given-names></name><name name-style="western"><surname>Das</surname><given-names>I</given-names></name></person-group> (<year>2012</year>) <article-title>Description of three <italic><tp:taxon-name><tp:taxon-name-part taxon-name-part-type="genus">Rhacophorus</tp:taxon-name-part></tp:taxon-name></italic> tadpoles (<tp:taxon-name><tp:taxon-name-part taxon-name-part-type="subclass">Lissamphibia</tp:taxon-name-part></tp:taxon-name>: <tp:taxon-name><tp:taxon-name-part taxon-name-part-type="order">Anura</tp:taxon-name-part></tp:taxon-name>: <tp:taxon-name><tp:taxon-name-part taxon-name-part-type="family">Rhacophoridae</tp:taxon-name-part></tp:taxon-name>) from Sarawak, Malaysia (Borneo).</article-title><source>Zootaxa</source><volume>3328</volume>(<issue>1</issue>): <fpage>1</fpage>–<lpage>19</lpage>. <ext-link xlink:href="10.11646/zootaxa.3328.1.1" ext-link-type="doi" xlink:type="simple">https://doi.org/10.11646/zootaxa.3328.1.1</ext-link></mixed-citation></ref><ref id="B29"><mixed-citation xmlns:xlink="http://www.w3.org/1999/xlink" xlink:type="simple"><person-group><name name-style="western"><surname>Liu</surname><given-names>CC</given-names></name><name name-style="western"><surname>Hu</surname><given-names>SQ</given-names></name></person-group> (<year>1962</year>) A herpetological report of Kwangsi. Acta Zoologica Sinica. Dong Wu Xue Bao 14(Supplement): 73–104.</mixed-citation></ref><ref id="B35"><mixed-citation xmlns:xlink="http://www.w3.org/1999/xlink" xlink:type="simple"><person-group><name name-style="western"><surname>Mo</surname><given-names>YM</given-names></name><name name-style="western"><surname>Chen</surname><given-names>WC</given-names></name><name name-style="western"><surname>Liao</surname><given-names>XW</given-names></name><name name-style="western"><surname>Zhou</surname><given-names>SC</given-names></name></person-group> (<year>2016</year>) <article-title>A new species of the genus <italic><tp:taxon-name><tp:taxon-name-part taxon-name-part-type="genus">Rhacophorus</tp:taxon-name-part></tp:taxon-name></italic> (<tp:taxon-name><tp:taxon-name-part taxon-name-part-type="order">Anura</tp:taxon-name-part></tp:taxon-name>: <tp:taxon-name><tp:taxon-name-part taxon-name-part-type="family">Rhacophoridae</tp:taxon-name-part></tp:taxon-name>) from southern China.</article-title><source>Asian Herpetological Research</source><volume>7</volume>(<issue>3</issue>): <fpage>139</fpage>–<lpage>150</lpage>. <ext-link xlink:href="10.16373/j.cnki.ahr.150070" ext-link-type="doi" xlink:type="simple">https://doi.org/10.16373/j.cnki.ahr.150070</ext-link></mixed-citation></ref><ref id="B48"><mixed-citation xmlns:xlink="http://www.w3.org/1999/xlink" xlink:type="simple"><person-group><name name-style="western"><surname>Rao</surname><given-names>DQ</given-names></name><name name-style="western"><surname>Wilkinson</surname><given-names>JA</given-names></name><name name-style="western"><surname>Liu</surname><given-names>HN</given-names></name></person-group> (<year>2006</year>) <article-title>A new species of <italic><tp:taxon-name><tp:taxon-name-part taxon-name-part-type="genus">Rhacophorus</tp:taxon-name-part></tp:taxon-name></italic> (<tp:taxon-name><tp:taxon-name-part taxon-name-part-type="order">Anura</tp:taxon-name-part></tp:taxon-name>: <tp:taxon-name><tp:taxon-name-part taxon-name-part-type="family">Rhacophoridae</tp:taxon-name-part></tp:taxon-name>) from Guangxi Province, China.</article-title><source>Zootaxa</source><volume>1258</volume>(<issue>1</issue>): <fpage>17</fpage>–<lpage>31</lpage>. <ext-link xlink:href="10.11646/zootaxa.1258.1.2" ext-link-type="doi" xlink:type="simple">https://doi.org/10.11646/zootaxa.1258.1.2</ext-link></mixed-citation></ref><ref id="B6"><mixed-citation xmlns:xlink="http://www.w3.org/1999/xlink" xlink:type="simple"><person-group><name name-style="western"><surname>Brakels</surname><given-names>P</given-names></name><name name-style="western"><surname>Nguyen</surname><given-names>VT</given-names></name><name name-style="western"><surname>Pawangkhanant</surname><given-names>P</given-names></name><name name-style="western"><surname>Idiiatullina</surname><given-names>S</given-names></name><name name-style="western"><surname>Lorphengsy</surname><given-names>S</given-names></name><name name-style="western"><surname>Suwannapoom</surname><given-names>C</given-names></name><name name-style="western"><surname>Poyarkov</surname><given-names>NA</given-names></name></person-group> (<year>2023</year>) <article-title>Mountain jade: A new high-elevation microendemic species of the genus <italic><tp:taxon-name><tp:taxon-name-part taxon-name-part-type="genus">Zhangixalus</tp:taxon-name-part></tp:taxon-name></italic> (<tp:taxon-name><tp:taxon-name-part taxon-name-part-type="class">Amphibia</tp:taxon-name-part></tp:taxon-name>: <tp:taxon-name><tp:taxon-name-part taxon-name-part-type="order">Anura</tp:taxon-name-part></tp:taxon-name>: <tp:taxon-name><tp:taxon-name-part taxon-name-part-type="family">Rhacophoridae</tp:taxon-name-part></tp:taxon-name>) from Laos. Zoological Research.</article-title><source>Kunming</source><volume>44</volume>: <fpage>374</fpage>–<lpage>379</lpage>. <ext-link xlink:href="10.24272/j.issn.2095-8137.2022.382" ext-link-type="doi" xlink:type="simple">https://doi.org/10.24272/j.issn.2095-8137.2022.382</ext-link></mixed-citation></ref><ref id="B4"><mixed-citation xmlns:xlink="http://www.w3.org/1999/xlink" xlink:type="simple"><person-group><name name-style="western"><surname>Boulenger</surname><given-names>GA</given-names></name></person-group> (<year>1908</year>) <article-title>Descriptions of a new frog and a new snake from Formosa.</article-title><source>Annals &amp; Magazine of Natural History</source><volume>8</volume>(<issue>2</issue>): <fpage>221</fpage>–<lpage>222</lpage>. <ext-link xlink:href="10.1080/00222930808692472" ext-link-type="doi" xlink:type="simple">https://doi.org/10.1080/00222930808692472</ext-link></mixed-citation></ref><ref id="B30"><mixed-citation xmlns:xlink="http://www.w3.org/1999/xlink" xlink:type="simple"><person-group><name name-style="western"><surname>Liu</surname><given-names>CC</given-names></name><name name-style="western"><surname>Hu</surname><given-names>SQ</given-names></name><name name-style="western"><surname>Yang</surname><given-names>FH</given-names></name></person-group> (<year>1962</year>) <article-title>Preliminary report of <tp:taxon-name><tp:taxon-name-part taxon-name-part-type="class">Amphibia</tp:taxon-name-part></tp:taxon-name> from western Kweichow. Acta Zoologica Sinica.</article-title><source>Acta Zoologica Sinica</source><volume>14</volume>: <fpage>381</fpage>–<lpage>392</lpage>.</mixed-citation></ref><ref id="B13"><mixed-citation xmlns:xlink="http://www.w3.org/1999/xlink" xlink:type="simple"><person-group><name name-style="western"><surname>Günther</surname><given-names>ACLG</given-names></name></person-group> (<year>1858</year>) <article-title>Neue Batrachier in der Sammlung des britischen Museums.</article-title><source>Archiv für Naturgeschichte</source><volume>24</volume>: <fpage>319</fpage>–<lpage>328</lpage>. <ext-link xlink:href="10.5962/bhl.part.5288" ext-link-type="doi" xlink:type="simple">https://doi.org/10.5962/bhl.part.5288</ext-link></mixed-citation></ref><ref id="B8"><mixed-citation xmlns:xlink="http://www.w3.org/1999/xlink" xlink:type="simple"><person-group><name name-style="western"><surname>Chou</surname><given-names>W-h</given-names></name><name name-style="western"><surname>Lau</surname><given-names>MW-n</given-names></name><name name-style="western"><surname>Chan</surname><given-names>BPL</given-names></name></person-group> (<year>2007</year>) <article-title>A new treefrog of the genus <italic><tp:taxon-name><tp:taxon-name-part taxon-name-part-type="genus">Rhacophorus</tp:taxon-name-part></tp:taxon-name></italic> (<tp:taxon-name><tp:taxon-name-part taxon-name-part-type="order">Anura</tp:taxon-name-part></tp:taxon-name>: <tp:taxon-name><tp:taxon-name-part taxon-name-part-type="family">Rhacophoridae</tp:taxon-name-part></tp:taxon-name>) from Hainan Island, China. Raffles Bulletin of Zoology.</article-title><source>Singapore</source><volume>55</volume>: <fpage>157</fpage>–<lpage>165</lpage>.</mixed-citation></ref><ref id="B46"><mixed-citation xmlns:xlink="http://www.w3.org/1999/xlink" xlink:type="simple"><person-group><name name-style="western"><surname>Pan</surname><given-names>Y</given-names></name><name name-style="western"><surname>Hou</surname><given-names>M</given-names></name><name name-style="western"><surname>Yu</surname><given-names>G</given-names></name><name name-style="western"><surname>Liu</surname><given-names>S</given-names></name></person-group> (<year>2024</year>) <article-title>A new species of <italic><tp:taxon-name><tp:taxon-name-part taxon-name-part-type="genus">Zhangixalus</tp:taxon-name-part></tp:taxon-name></italic> (<tp:taxon-name><tp:taxon-name-part taxon-name-part-type="order">Anura</tp:taxon-name-part></tp:taxon-name>, <tp:taxon-name><tp:taxon-name-part taxon-name-part-type="family">Rhacophoridae</tp:taxon-name-part></tp:taxon-name>) from Yunnan, China.</article-title><source>Zoosystematics and Evolution</source><volume>100</volume>(<issue>1</issue>): <fpage>183</fpage>–<lpage>197</lpage>. <ext-link xlink:href="10.3897/zse.100.113850" ext-link-type="doi" xlink:type="simple">https://doi.org/10.3897/zse.100.113850</ext-link></mixed-citation></ref><ref id="B45"><mixed-citation xmlns:xlink="http://www.w3.org/1999/xlink" xlink:type="simple"><person-group><name name-style="western"><surname>Pan</surname><given-names>T</given-names></name><name name-style="western"><surname>Zhang</surname><given-names>YN</given-names></name><name name-style="western"><surname>Wang</surname><given-names>H</given-names></name><name name-style="western"><surname>Wu</surname><given-names>J</given-names></name><name name-style="western"><surname>Kang</surname><given-names>X</given-names></name><name name-style="western"><surname>Qian</surname><given-names>LF</given-names></name><name name-style="western"><surname>Li</surname><given-names>K</given-names></name><name name-style="western"><surname>Zhang</surname><given-names>Y</given-names></name><name name-style="western"><surname>Chen</surname><given-names>JY</given-names></name><name name-style="western"><surname>Rao</surname><given-names>DQ</given-names></name><name name-style="western"><surname>Jiang</surname><given-names>JP</given-names></name><name name-style="western"><surname>Zhang</surname><given-names>BW</given-names></name></person-group> (<year>2017</year>) <article-title>A new species of the genus <italic><tp:taxon-name><tp:taxon-name-part taxon-name-part-type="genus">Rhacophorus</tp:taxon-name-part></tp:taxon-name></italic> (<tp:taxon-name><tp:taxon-name-part taxon-name-part-type="order">Anura</tp:taxon-name-part></tp:taxon-name>: <tp:taxon-name><tp:taxon-name-part taxon-name-part-type="family">Rhacophoridae</tp:taxon-name-part></tp:taxon-name>) from Dabie Mountains in East China.</article-title><source>Asian Herpetological Research</source><volume>8</volume>: <fpage>1</fpage>–<lpage>13</lpage>. <ext-link xlink:href="10.16373/j.cnki.ahr.160064" ext-link-type="doi" xlink:type="simple">https://doi.org/10.16373/j.cnki.ahr.160064</ext-link></mixed-citation></ref></ref-list></tp:taxon-treatment>
